# Supplementary material for: Germline transmission of cryopreserved mouse spermatogonial stem cells maintained on the International Space Station
Source: Stem Cell Reports. 2025 Aug 14;20(9):102602. doi: 10.1016/j.stemcr.2025.102602 (PMC12447337; doi:10.1016/j.stemcr.2025.102602)
Supplement: Data S1. Tables S1–S7 [file mmc2.xlsx]

## Sheet: Table S1
Table S1. TPM values of the top 1000 most variable genes in Space GS cells.
		TPM (Transcripts Per Million)
gene_id	gene_name	Ground-1	Ground-2	Ground-3	Space-1	Space-2	Space-3
ENSMUSG00000000037	Scml2	279.315	211.687	236.697	261.525	236.261	273.678
ENSMUSG00000000131	Xpo6	50.5237	36.7812	48.6692	54.7761	41.0742	50.6386
ENSMUSG00000000149	Gna12	289.279	217.421	220.038	250.616	251.458	292.702
ENSMUSG00000000184	Ccnd2	326.604	176.891	175.805	192.634	204.99	336.323
ENSMUSG00000000317	Bcl6b	397.265	188	57.5756	62.3982	207.331	408.886
ENSMUSG00000000489	Pdgfb	148.109	80.591	67.9517	72.5352	84.8668	156.048
ENSMUSG00000000561	Wdr77	230.033	184.567	235.395	255.856	196.089	231.365
ENSMUSG00000000568	Hnrnpd	139.502	119.364	142.528	160.122	132.101	143.177
ENSMUSG00000000628	Hk2	236.849	131.266	128.23	146.473	161.808	236.954
ENSMUSG00000000740	Rpl13	592.072	467.925	589.377	641.705	528.893	585.444
ENSMUSG00000000782	Tcf7	397.749	304.545	321.974	356.875	338.729	402.065
ENSMUSG00000000787	Ddx3x	266.503	224.948	293.653	332.949	257.948	263.478
ENSMUSG00000001175	Calm1	153.256	116.802	151.894	168.304	127.179	152.337
ENSMUSG00000001228	Uhrf1	656.66	515.302	504.442	549.324	582.663	661.142
ENSMUSG00000001416	Cct3	373.374	289.451	359.201	399.861	324.532	377.465
ENSMUSG00000001424	Snd1	99.1639	79.8774	94.6592	105.56	89.2314	99.6449
ENSMUSG00000001440	Kpnb1	316.413	266.211	296.025	335.263	303.975	321.757
ENSMUSG00000001441	Npepps	87.2681	69.9263	117.225	133.468	83.9402	92.0797
ENSMUSG00000001472	Tcf25	227.18	179.518	167.496	183.543	199.047	224.176
ENSMUSG00000001507	Itga3	94.2093	50.683	42.6122	50.6417	54.576	93.5276
ENSMUSG00000001525	Tubb5	848.316	738.365	975.359	1054.62	799.011	842.315
ENSMUSG00000001783	Rtcb	353.846	312.604	392.29	423.019	358.484	361.587
ENSMUSG00000001829	Clpb	88.2248	62.8052	65.0628	70.739	71.3119	87.8795
ENSMUSG00000001855	Nup214	101.505	72.5014	82.5022	97.4599	86.9896	99.5279
ENSMUSG00000001910	Nacc1	181.798	132.732	179.296	204.968	153.513	184.772
ENSMUSG00000001924	Uba1	567.975	434.03	464.376	533.283	479.75	586.803
ENSMUSG00000002028	Kmt2a	77.7392	51.1886	78.2427	79.15	65.418	77.5612
ENSMUSG00000002052	Supt6	290.825	203.134	220.261	258.471	239.7	291.823
ENSMUSG00000002129	Sf3a1	283.41	213.005	236.179	268.198	242.287	289.227
ENSMUSG00000002227	Mov10	167.586	139.113	180.749	203.269	156.737	165.004
ENSMUSG00000002319	Ipo4	432.338	290.273	335.461	372.85	338.127	424.852
ENSMUSG00000002365	Snx9	169.894	107.139	100.694	106.274	117.157	169.564
ENSMUSG00000002524	Puf60	387.832	322.594	355.373	400.563	362.02	383.893
ENSMUSG00000002718	Cse1l	178.446	146.619	184.777	204.655	161.452	180.547
ENSMUSG00000002748	Baz1b	118.977	92.4888	112.187	132.155	110.172	118.012
ENSMUSG00000002835	Chaf1a	112.573	85.041	95.6478	111.77	98.4759	114.302
ENSMUSG00000002870	Mcm2	301.688	253.883	277.505	306.002	283.35	301.672
ENSMUSG00000002900	Lamb1	76.1233	55.7497	78.8147	86.4385	65.1601	74.758
ENSMUSG00000002968	Med25	117.358	87.2403	104.776	113.896	97.0615	122.265
ENSMUSG00000002996	Hbp1	133.234	114.852	145.005	159.93	129.546	140.137
ENSMUSG00000003072	Atp5d	420.817	306.849	346.418	367.898	325.721	430.068
ENSMUSG00000003226	Ranbp2	148.379	109.909	129.653	141.003	122.256	144.888
ENSMUSG00000003316	Glg1	198.423	141.689	186.314	207.003	167.469	197.395
ENSMUSG00000003429	Rps11	3679.72	2910.99	3493.68	3839.81	3317.09	3747.24
ENSMUSG00000003435	Supt5	450.776	347.431	374.879	427.382	402.169	450.628
ENSMUSG00000003534	Ddr1	124.769	79.0609	60.9232	67.8272	82.396	122.846
ENSMUSG00000003660	Snrnp200	255.587	195.933	235.402	277.266	223.721	253.775
ENSMUSG00000003779	Kif20a	212.968	195.747	233.835	260.69	223.693	205.702
ENSMUSG00000003810	Mast2	167.571	125.813	146.179	166.07	141.311	164.083
ENSMUSG00000003814	Calr	966.66	670.834	886.026	939.614	734.741	954.298
ENSMUSG00000003847	Nfat5	43.1647	25.9461	31.7764	35.0836	29.3175	41.9815
ENSMUSG00000003970	Rpl8	2916.01	2365.07	3070.11	3333.55	2636.23	2947.84
ENSMUSG00000004040	Stat3	183.352	133.184	171.012	196.541	160.933	188.488
ENSMUSG00000004044	Cavin1	234.053	154.667	168.559	176.355	174.617	237.587
ENSMUSG00000004054	Map3k11	126.856	71.3795	69.3382	89.1215	83.1196	126.132
ENSMUSG00000004099	Dnmt1	463.156	381.972	402.529	472.35	431.834	459.723
ENSMUSG00000004100	Ppan	324.903	252.133	281.739	311.789	287.905	326.423
ENSMUSG00000004207	Psap	590.119	480.024	518.273	556.246	548.135	596.353
ENSMUSG00000004264	Phb2	291.449	237.344	281.707	303.523	264.08	288.591
ENSMUSG00000004356	Utp20	138.38	102.578	125.068	138.256	119.507	135.566
ENSMUSG00000004364	Cul3	199.544	149.128	177.582	201.36	163.424	201.621
ENSMUSG00000004530	Coro1c	148.109	123.76	132.783	154.29	135.71	150.375
ENSMUSG00000004568	Arhgef18	39.6363	34.1707	46.9106	53.7803	36.9714	37.9164
ENSMUSG00000004677	Myo9b	161.612	103.778	117.522	134.192	124.281	157.339
ENSMUSG00000004891	Nes	148.565	95.9002	78.1571	91.2479	111.298	147.374
ENSMUSG00000004897	Hdgf	411.228	341.36	407.227	435.576	377.484	403.04
ENSMUSG00000004980	Hnrnpa2b1	550.378	433.886	618.588	674.549	515.169	569.152
ENSMUSG00000005198	Polr2a	374.346	268.197	339.994	392.365	343.06	377.038
ENSMUSG00000005204	Senp3	419.12	340.935	373.128	402.652	367.31	421.593
ENSMUSG00000005312	Ubqln1	207.523	152.801	204.556	234.91	175.168	211.344
ENSMUSG00000005370	Msh6	407.385	341.495	415.324	476.487	397.182	411.373
ENSMUSG00000005397	Nid1	124.495	88.2752	83.7815	81.4512	101.618	126.385
ENSMUSG00000005410	Mcm5	420.348	344.145	359.986	405.666	387.438	428.402
ENSMUSG00000005417	Mprip	121.48	92.2061	98.5689	109.461	104.446	121.271
ENSMUSG00000005442	Cic	179.995	123.618	149.511	178.808	150.286	186.93
ENSMUSG00000005506	Celf1	136.62	96.8813	122.11	135.861	108.384	133.584
ENSMUSG00000005533	Igf1r	57.9875	42.326	53.221	60.972	49.5203	55.9743
ENSMUSG00000005566	Trim28	686.684	573.668	704.672	790.056	638.536	691.291
ENSMUSG00000005610	Eif4g2	312.971	235.014	303.643	339.666	261.598	314.603
ENSMUSG00000005683	Cs	255.013	201.669	235.192	258.671	223.981	257.996
ENSMUSG00000005779	Psmb4	514.76	414.483	490.471	530.99	444.663	518.318
ENSMUSG00000005871	Apc	59.9161	38.8347	50.2816	52.9545	45.6421	60.4841
ENSMUSG00000006005	Tpr	179.449	136.139	157.511	175.036	162.447	177.706
ENSMUSG00000006299	Aamp	331.217	288.842	345.141	380.781	317.783	340.473
ENSMUSG00000006307	Kmt2b	173.92	118.449	149.205	177.226	143.709	178.543
ENSMUSG00000006333	Rps9	767.984	614.307	781.15	824.863	694.543	743.579
ENSMUSG00000006418	Rnf114	260.442	207.857	258.082	280.738	233.662	266.551
ENSMUSG00000006445	Epha2	426.357	195.785	93.291	103.867	224.047	426.188
ENSMUSG00000006494	Pdk1	111.344	72.4301	88.963	100.597	85.0813	113.087
ENSMUSG00000006498	Ptbp1	440.724	353.193	410.465	468.184	406.448	450.102
ENSMUSG00000006676	Usp19	428.19	316.613	373.937	437.772	347.007	433.371
ENSMUSG00000006728	Cdk4	243.417	206.525	291.137	308.241	229.48	248.064
ENSMUSG00000006932	Ctnnb1	442.377	359.194	430.22	477.331	398.901	443.917
ENSMUSG00000006998	Psmd2	938.675	743.568	807.898	922.556	842.559	958.824
ENSMUSG00000007029	Vars	314.07	255.798	322.515	363.704	289.106	320.827
ENSMUSG00000007080	Pole	133.773	112.161	120.324	136.74	126.717	133.74
ENSMUSG00000007440	Pcdha11	0	0	0.0570391	0	0.0339664	0
ENSMUSG00000007670	Khsrp	277.991	207.467	258.36	299.817	234.666	283.348
ENSMUSG00000007739	Cct4	393.434	308.55	392.696	459.497	359.243	399.072
ENSMUSG00000007836	Hnrnpa0	394.28	338.124	409.884	465.58	379.618	393.884
ENSMUSG00000007850	Hnrnph1	223.427	177.903	255.547	278.139	201.126	227.941
ENSMUSG00000007880	Arid1a	136.719	99.5603	147.802	180.861	120.547	133.126
ENSMUSG00000007891	Ctsd	746.705	537.322	629.873	649.902	617.619	739.901
ENSMUSG00000007892	Rplp1	5375.59	4117.46	4743.75	5184.64	4454.72	5330.88
ENSMUSG00000008668	Rps18	511.694	408.95	514.63	564.01	455.028	489.313
ENSMUSG00000008683	Rps15a	200.309	149.038	190.643	218.61	177.788	202.383
ENSMUSG00000009013	Dynll1	270.772	214.547	278.484	296.08	231.487	275.343
ENSMUSG00000009079	Ewsr1	410.554	330.24	387.744	426.543	377.18	408.549
ENSMUSG00000009470	Tnpo1	148.235	104.117	120.475	136.755	119.895	148.373
ENSMUSG00000009575	Cbx5	117.654	91.5681	108.713	122.109	105.242	115.073
ENSMUSG00000009596	Taf7l	896.06	661.157	753.697	799.527	761.51	922.122
ENSMUSG00000009628	Tex15	107.357	69.2867	82.7241	83.6469	82.065	107.148
ENSMUSG00000009681	Bcr	82.6779	65.8948	104.715	119.079	77.1795	82.9153
ENSMUSG00000009927	Rps25	440.119	339.703	431.474	475.558	401.323	439.57
ENSMUSG00000009941	Nxf2	603.696	487.679	509.931	559.503	553.025	598.179
ENSMUSG00000010097	Nxf1	203.516	159.163	190.087	218.073	185.274	213.373
ENSMUSG00000010277	2610507B11Rik	388.9	287.639	347.556	389.406	329.108	389.169
ENSMUSG00000010342	Tex14	292.892	225.574	260.956	299.778	260.297	288.604
ENSMUSG00000010592	Dazl	915.82	674.332	894.252	1000.26	721.958	914.126
ENSMUSG00000011877	Git1	263.296	183.061	207.773	237.704	215.437	266.236
ENSMUSG00000012405	Rpl15	340.463	266.799	359.873	393.834	310.836	341.1
ENSMUSG00000012535	Tnpo3	59.0176	42.9736	57.9145	63.842	49.1332	59.378
ENSMUSG00000012848	Rps5	1922.82	1480.57	1732.41	1890.11	1673.72	1926.94
ENSMUSG00000013033	Adgrl1	179.695	126.942	195.588	229.957	155.91	176.554
ENSMUSG00000013089	Etv5	228.191	136.698	73.6803	85.1267	149.729	232.724
ENSMUSG00000013236	Ptprs	83.3547	65.2012	59.9824	65.9126	71.0254	83.3043
ENSMUSG00000013415	Igf2bp1	212.418	125.861	138.519	164.427	148.223	212.006
ENSMUSG00000013465	Nelfb	223.815	149.899	160.14	182.338	161.819	233.042
ENSMUSG00000013629	Cad	281.451	220.627	290.17	345.543	263.863	283.319
ENSMUSG00000013787	Ehmt2	464.315	354.427	434.452	503.118	395.191	482.525
ENSMUSG00000014226	Cacybp	437.879	362.326	478.908	510.696	418.813	454.43
ENSMUSG00000014349	Ube2z	260.095	209.284	240.745	281.98	223.833	267.933
ENSMUSG00000014355	Anapc1	125.971	99.0432	112.684	129.49	114.101	124.642
ENSMUSG00000014426	Map3k4	106.941	77.8715	99.9493	112.351	96.5824	107.128
ENSMUSG00000014867	Surf4	362.007	282.373	317.458	335.272	304.856	361.825
ENSMUSG00000015165	Hnrnpl	320.24	268.722	317.534	362.98	312.958	323.03
ENSMUSG00000015365	Mov10l1	460.988	379.981	455.513	470.928	433.939	481.876
ENSMUSG00000015501	Hivep2	56.6914	37.4266	37.329	40.3421	44.9891	55.2215
ENSMUSG00000015597	Zfp318	73.7233	58.3378	69.4207	79.5858	68.9521	71.9986
ENSMUSG00000015656	Hspa8	1115.45	831.519	1157.98	1245.85	916.522	1130.17
ENSMUSG00000015697	Setdb1	196.064	151.658	186.2	219.263	173.394	196.388
ENSMUSG00000015837	Sqstm1	357.616	318.941	348.664	382.692	334.655	358.679
ENSMUSG00000015869	Prpsap1	322.075	230.116	255.295	278.161	248.383	314.749
ENSMUSG00000016554	Eif3d	442.108	347.616	398.273	444.787	390.47	434.054
ENSMUSG00000016559	H3f3b	685.98	514.353	702.759	770.041	567.67	693.232
ENSMUSG00000016921	Srsf6	222.869	174.942	228.555	248.395	193.606	223.138
ENSMUSG00000016933	Plcg1	89.742	77.9043	96.4832	114.437	90.9783	87.8871
ENSMUSG00000017009	Sdc4	1308.74	903.65	1070.09	1197.3	1012.54	1348.19
ENSMUSG00000017119	Nbr1	160.875	123.585	155.239	171.401	143.851	166.273
ENSMUSG00000017404	Rpl19	1996.43	1584.22	1914.04	2052.55	1776.98	1989.6
ENSMUSG00000017421	Zfp207	142.705	118.788	141.68	161.892	129.999	146.476
ENSMUSG00000017631	Abr	103.885	67.5768	68.424	79.857	78.6226	101.012
ENSMUSG00000017639	Rab11fip4	153.112	124.47	137.719	160.925	148.924	154.114
ENSMUSG00000017707	Serinc3	304.313	234.722	267.543	284.117	262.326	306.357
ENSMUSG00000017724	Etv4	189.248	103.393	68.8354	72.7228	120.1	195.044
ENSMUSG00000017774	Myo1c	153.761	92.2236	73.4357	84.7263	105.456	154.071
ENSMUSG00000018076	Med13l	69.3215	45.7777	58.0752	68.1881	56.0816	67.0648
ENSMUSG00000018160	Med1	119.268	88.4178	102.81	118.5	102.128	118.742
ENSMUSG00000018166	Erbb3	130.576	67.3418	37.0405	42.2548	79.9693	132.342
ENSMUSG00000018293	Pfn1	824.784	603.461	696.057	762.385	646.666	826.568
ENSMUSG00000018326	Ywhab	286.753	225.191	272.322	305.802	249.842	284.579
ENSMUSG00000018362	Kpna2	232.182	214.443	258.061	303.103	226.757	238.263
ENSMUSG00000018379	Srsf1	218.937	173.13	228.318	248	201.855	222.176
ENSMUSG00000018474	Chd3	81.3558	53.1975	61.7464	74.8119	60.3233	81.1325
ENSMUSG00000018476	Kdm6b	281.885	142.435	168.243	200.747	185.193	291.813
ENSMUSG00000018548	Trim37	120.78	99.3149	122.689	139.131	116.422	125.906
ENSMUSG00000018583	G3bp1	115.334	107.247	146.692	160	115.209	120.442
ENSMUSG00000018707	Dync1h1	351.419	259.063	357.161	394.031	313.96	332.243
ENSMUSG00000018765	Fxr2	311.62	230.494	268.498	298.983	263.276	323.739
ENSMUSG00000018848	Rars	314.766	231.025	259.509	294.222	280.708	319.239
ENSMUSG00000018899	Irf1	182.651	246.138	340.614	356.317	273.955	195.279
ENSMUSG00000019132	BC005537	242.453	191.374	233.684	269.043	215.886	244.839
ENSMUSG00000019139	Isyna1	578.505	507.6	765.185	832.62	551.608	592.541
ENSMUSG00000019179	Mdh2	662.734	542.707	643.697	698.648	609.956	669.577
ENSMUSG00000019338	Zfp687	112.804	81.9964	119.789	137.19	97.6189	113.257
ENSMUSG00000019432	Ddx39b	393.356	328.511	406.796	439.141	361.839	394.288
ENSMUSG00000019471	Cdc37	153.629	113.203	132.543	143.978	122.758	151.663
ENSMUSG00000019505	Ubb	582.064	475.708	595.742	641.811	527.604	582.984
ENSMUSG00000019818	Cd164	205.082	155.569	209.828	225.813	177.444	215.832
ENSMUSG00000019943	Atp2b1	53.0282	40.7161	52.2845	59.4783	46.7206	53.6042
ENSMUSG00000019960	Dusp6	237.533	105.28	71.0015	74.7495	121.235	237.668
ENSMUSG00000020048	Hsp90b1	932.196	656.384	899.998	990.076	747.743	941.726
ENSMUSG00000020075	Ddx21	342.584	245.093	299.384	339.747	296.931	346.53
ENSMUSG00000020091	Eif4ebp2	271.403	187.325	235.596	278.658	226.935	279.122
ENSMUSG00000020092	Pald1	252.842	186.185	180.573	204.613	201.694	262.889
ENSMUSG00000020097	Sgpl1	212.427	154.386	178.512	193.181	184.93	214.819
ENSMUSG00000020114	Cand1	115.545	85.7697	113.992	131.251	103.722	112.993
ENSMUSG00000020156	Pwwp3a	120.346	89.851	97.2541	107.636	101.317	125.003
ENSMUSG00000020167	Tcf3	460.461	371.731	417.49	469.545	418.313	459.061
ENSMUSG00000020190	Mknk2	430.013	327.001	342.507	394.856	368.402	435.827
ENSMUSG00000020196	Cabin1	123.34	85.3618	87.9963	104.759	101.522	122.82
ENSMUSG00000020250	Txnrd1	128.808	101.244	132.691	143.118	107.505	129.718
ENSMUSG00000020255	D10Wsu102e	8.5981	6.65455	8.77222	9.3207	7.77585	8.43128
ENSMUSG00000020271	Fbxw11	206.729	144.419	165.411	190.247	166.041	211.48
ENSMUSG00000020290	Xpo1	184.056	144.909	194.765	223.39	158.807	183.943
ENSMUSG00000020315	Sptbn1	76.2886	49.5335	64.2992	69.3262	58.7225	76.8142
ENSMUSG00000020358	Hnrnpab	904.291	810.401	990.085	1049.02	909.215	913.672
ENSMUSG00000020361	Hspa4	578.734	455.848	559.423	636.751	511.471	577.641
ENSMUSG00000020368	Canx	240.895	172.311	230.183	256.206	190.831	230.687
ENSMUSG00000020372	Rack1	689.562	538.141	711.634	771.153	598.884	682.774
ENSMUSG00000020423	Btg2	137.696	87.1817	182.646	194.287	100.868	139.543
ENSMUSG00000020456	Ogdh	220.739	169.337	199.645	219.738	189.399	218.888
ENSMUSG00000020458	Rtn4	132.103	88.9513	118.142	138.591	102.795	132.135
ENSMUSG00000020460	Rps27a	893.975	678.903	842.847	925.694	797.795	899.559
ENSMUSG00000020483	Dynll2	244.397	219.682	283.049	315.852	234.452	231.263
ENSMUSG00000020496	Rnf187	439.773	349.206	510.186	577.391	373.205	445.365
ENSMUSG00000020536	Llgl1	295.55	236.05	256.163	295.68	262.369	298.731
ENSMUSG00000020538	Srebf1	135.109	93.9545	96.3297	108.658	108.104	138.989
ENSMUSG00000020571	Pdia6	267.137	177.932	238.906	254.28	203.461	258.681
ENSMUSG00000020612	Prkar1a	310.506	239.377	284.839	310.332	270.406	313.585
ENSMUSG00000020661	Dnmt3a	45.023	36.0202	51.7505	59.0845	44.5386	45.3075
ENSMUSG00000020706	Ftsj3	254.751	199.587	236.689	264.394	233.192	257.297
ENSMUSG00000020719	Ddx5	910.47	660.998	793.505	910.823	761.232	896.941
ENSMUSG00000020721	Helz	45.3906	28.9511	37.9348	45.7188	35.0041	44.2107
ENSMUSG00000020733	Slc9a3r1	400.37	270.492	197.933	214.558	284.434	408.262
ENSMUSG00000020741	Cluh	168.939	127.743	153.8	182.272	146.276	169.346
ENSMUSG00000020745	Pafah1b1	98.6825	75.3411	94.2279	105.699	85.6583	100.161
ENSMUSG00000020802	Ube2o	360.482	243.187	275.296	329.086	295.448	359.502
ENSMUSG00000020821	Kif1c	138.915	89.8009	102.066	115.096	109.576	136.682
ENSMUSG00000020827	Mink1	151.279	121.438	149.87	167.547	141.051	157.229
ENSMUSG00000020849	Ywhae	990.571	762.56	965.761	1094	865.758	1007.27
ENSMUSG00000020850	Prpf8	475.118	333.842	426.041	513.591	387.791	471.161
ENSMUSG00000020857	Nme2	680.743	568.229	766.4	790.12	643.698	680.849
ENSMUSG00000020893	Per1	141.937	75.9541	76.8931	90.6248	90.4151	138.866
ENSMUSG00000020899	Pfas	151.449	128.489	136.114	161.915	138.246	151.757
ENSMUSG00000020914	Top2a	234.516	260.674	300.552	331.396	280.623	240.444
ENSMUSG00000020917	Acly	535.98	429.411	434.189	498.83	494.598	553.767
ENSMUSG00000020918	Kat2a	282.615	238.214	299.568	334.827	272.569	278.107
ENSMUSG00000020923	Ubtf	251.056	178.389	195.454	221.441	203.418	245.778
ENSMUSG00000020929	Eftud2	226.011	180.621	210.931	237.081	203.731	228.5
ENSMUSG00000020935	Dcakd	367.627	287.819	354.585	394.97	332.575	371.848
ENSMUSG00000020994	Pnn	196.426	142.704	179.202	195.44	164.304	195.945
ENSMUSG00000021012	Zc3h14	146.27	118.381	137.884	151.05	133.792	151.424
ENSMUSG00000021037	Ahsa1	207.572	169.794	212.965	235.273	195.791	208.847
ENSMUSG00000021111	Papola	190.535	147.688	196.544	226.833	171.455	198.204
ENSMUSG00000021127	Zfp36l1	256.685	175.002	243.311	269.763	204.308	255.715
ENSMUSG00000021136	Smoc1	134.551	129.94	272.491	299.042	150.838	137.085
ENSMUSG00000021144	Mta1	172.888	133.2	204.832	235.852	151.943	177.646
ENSMUSG00000021149	Gtpbp4	126.742	96.4147	106.199	123.228	109.318	128.376
ENSMUSG00000021178	Psmc1	541.653	422.648	501.284	532.661	473.099	536.052
ENSMUSG00000021182	Ccdc88c	108.776	78.3463	92.1099	111.2	99.1504	104.916
ENSMUSG00000021218	Gdi2	82.785	70.6639	88.0423	94.9446	75.9965	79.5968
ENSMUSG00000021244	Ylpm1	108.309	74.1563	89.3986	103.952	92.4452	108.515
ENSMUSG00000021250	Fos	252.497	101.675	132.367	168.544	116.088	236.122
ENSMUSG00000021270	Hsp90aa1	1503.36	1192.74	1863.31	2096.58	1391.01	1486.64
ENSMUSG00000021279	Cdc42bpb	137.203	91.9812	100.198	124.425	110.993	134.997
ENSMUSG00000021282	Eif5	211.692	160.113	187.505	204.784	175.194	209.1
ENSMUSG00000021294	Kif26a	274.8	199.655	183.214	214.23	238.702	276.418
ENSMUSG00000021311	Mtr	89.4334	83.3946	113.534	128.587	97.932	90.4762
ENSMUSG00000021374	Nup153	181.305	134.586	150.658	179.061	155.411	181.761
ENSMUSG00000021395	Spin1	174.177	141.384	179.17	201.584	157.462	171.423
ENSMUSG00000021427	Ssr1	127.312	96.3836	114.609	125.688	106.605	127.782
ENSMUSG00000021451	Sema4d	132.695	107.725	107.935	122.775	119.399	140.284
ENSMUSG00000021466	Ptch1	10.1143	10.5846	23.8655	27.0093	11.9084	11.4993
ENSMUSG00000021488	Nsd1	61.8516	41.7951	60.7044	66.7018	48.82	60.8579
ENSMUSG00000021500	Ddx46	136.962	123.818	148.018	164.865	138.235	129.703
ENSMUSG00000021546	Hnrnpk	500.089	378.357	479.9	534.936	429.673	510.012
ENSMUSG00000021577	Sdha	307.911	243.591	278.706	306.519	270.304	316.81
ENSMUSG00000021595	Nsun2	144.119	122.903	148.627	169.381	135.83	150.035
ENSMUSG00000021670	Hmgcr	155.996	117.514	125.504	135.507	128.532	151.917
ENSMUSG00000021758	Ddx4	547.898	422.896	447.454	506.101	498.609	562.735
ENSMUSG00000021806	Nid2	480.245	289.413	307.799	338.232	332.777	482.298
ENSMUSG00000021819	Zswim8	81.4086	47.2746	72.2192	86.809	60.7319	80.939
ENSMUSG00000021910	Nisch	136.396	97.8494	135.79	155.07	115.08	134.313
ENSMUSG00000022016	Akap11	107.215	80.2875	103.607	108.827	91.7485	104.02
ENSMUSG00000022100	Xpo7	44.1665	33.0577	38.4483	47.2186	38.7805	44.1775
ENSMUSG00000022175	Lrp10	155.135	101.893	98.6604	101.44	111.426	161.552
ENSMUSG00000022178	Ajuba	125.39	94.0819	143.614	168.512	104.493	120.748
ENSMUSG00000022185	Acin1	186.026	141.774	169.46	191.23	164.648	191.253
ENSMUSG00000022191	Drosha	295.354	217.135	267.689	304.991	255.573	300.596
ENSMUSG00000022234	Cct5	968.618	767.868	950.724	1044.11	879.333	979.813
ENSMUSG00000022283	Pabpc1	1019.43	718.904	929.871	1015.1	844.418	1062.59
ENSMUSG00000022312	Eif3h	696.414	565.297	627.653	706.146	619.702	713.032
ENSMUSG00000022314	Rad21	467.802	391.77	431.423	491.902	454.42	465.401
ENSMUSG00000022387	Brd1	93.5493	75.843	94.6225	110.998	84.9268	95.7891
ENSMUSG00000022390	Zc3h7b	99.9155	70.6396	106.156	124.549	86.0207	99.9477
ENSMUSG00000022403	St13	71.4112	53.9302	75.3281	82.0787	59.7745	72.8473
ENSMUSG00000022443	Myh9	145.031	122.638	133.933	151.603	140.899	138.059
ENSMUSG00000022462	Slc38a2	77.1725	62.882	89.4399	102.665	68.7284	74.2725
ENSMUSG00000022463	Srebf2	330.597	233.995	234.637	265.97	264.627	334.454
ENSMUSG00000022475	Hdac7	179.125	107.58	79.2803	93.2724	127.728	183.177
ENSMUSG00000022477	Aco2	271.557	223.356	265.35	280.852	246.298	279.329
ENSMUSG00000022521	Crebbp	90.3167	66.7456	77.3663	91.0563	82.2882	91.0591
ENSMUSG00000022533	Atp13a3	77.763	48.545	45.9063	48.9616	52.2744	76.6656
ENSMUSG00000022536	Glyr1	181.898	137.118	145.69	164.19	151.598	176.206
ENSMUSG00000022551	Cyc1	327.046	263.211	349.948	383.201	292.814	348.51
ENSMUSG00000022557	Bop1	255.57	199.582	261.843	293.048	222.531	266.632
ENSMUSG00000022565	Plec	82.386	38.3354	30.596	38.671	47.725	81.9047
ENSMUSG00000022568	Scrib	287.627	216.283	259.789	300.117	247.846	292.173
ENSMUSG00000022607	Ptk2	72.523	57.3923	67.3863	79.6895	65.1426	74.706
ENSMUSG00000022673	Mcm4	381.875	300.153	327.519	372.789	347.315	394.966
ENSMUSG00000022710	Usp7	254.073	183.357	209.476	237.544	209.965	251.928
ENSMUSG00000022752	Tomm70a	86.3642	68.5321	89.9479	101.332	71.9764	90.978
ENSMUSG00000022797	Tfrc	128.598	104.244	138.356	152.943	113.66	134.189
ENSMUSG00000022843	Clcn2	120.782	76.8702	99.5136	108.434	86.4488	119.125
ENSMUSG00000022945	Chaf1b	95.9092	92.7708	156.101	165.316	101.415	93.5435
ENSMUSG00000022961	Son	150.973	108.73	136.811	154.164	122.144	145.757
ENSMUSG00000022982	Sod1	406.744	333.519	443.957	474.997	366.528	405.905
ENSMUSG00000022995	Enah	43.6523	35.8605	47.8985	53.7045	39.5838	45.2478
ENSMUSG00000023150	Ivns1abp	250.421	205.392	245.382	270.561	231.225	258.927
ENSMUSG00000023175	Bsg	578.163	455.669	554.811	595.422	492.093	592.196
ENSMUSG00000023830	Igf2r	143.122	108.098	132.492	150.046	127.426	141.061
ENSMUSG00000023944	Hsp90ab1	4090.07	3142.89	4649	5172.88	3677.24	4127.02
ENSMUSG00000023972	Ptk7	268.512	208.318	267.208	289.224	230.542	263.55
ENSMUSG00000023977	Ubr2	89.603	60.6243	72.5093	82.349	70.518	94.3518
ENSMUSG00000024002	Brd4	219.699	155.529	188.487	223.151	192.917	222.075
ENSMUSG00000024014	Pim1	190.452	164.875	243.074	272.662	193.667	195.2
ENSMUSG00000024042	Sik1	157.089	108.613	95.9656	110.049	128.691	159.692
ENSMUSG00000024054	Smchd1	38.4332	32.9313	42.6033	47.9261	37.2123	38.8802
ENSMUSG00000024073	Birc6	45.7426	38.8987	49.4826	50.3799	41.3677	44.1273
ENSMUSG00000024081	Cebpz	229.692	171.888	211.799	239.351	196.602	231.234
ENSMUSG00000024097	Srsf7	280.312	219.404	290.647	312.941	241.864	275.871
ENSMUSG00000024112	Cacna1h	73.8401	44.0539	49.1869	55.3319	51.869	72.9288
ENSMUSG00000024151	Msh2	171.574	147.709	173.831	194.192	163.322	176.508
ENSMUSG00000024163	Mapk8ip3	78.6195	53.8319	61.5734	67.7164	60.7546	77.4785
ENSMUSG00000024308	Tapbp	246.959	201.23	376.193	417.179	247.903	251.746
ENSMUSG00000024312	Wdr46	252.379	205.554	257.848	297.372	226.383	246.617
ENSMUSG00000024327	Slc39a7	407.5	325.212	393.388	432.869	360.601	412.062
ENSMUSG00000024335	Brd2	327.123	250.899	289.268	335.352	286.53	324.471
ENSMUSG00000024359	Hspa9	467.115	372.498	481.629	549.321	428.585	479.181
ENSMUSG00000024360	Etf1	220.139	162.397	207.312	229.794	180.014	225.472
ENSMUSG00000024392	Bag6	323.029	252.346	308.992	343.453	281.782	322.903
ENSMUSG00000024393	Prrc2a	817.128	538.953	656.389	817.215	660.838	814.306
ENSMUSG00000024406	Pou5f1	120.687	103.602	249.651	244.808	114.414	124.612
ENSMUSG00000024427	Spry4	69.9395	29.051	19.671	21.657	34.2232	73.3248
ENSMUSG00000024483	Ankhd1	121.417	86.967	100.848	115.291	98.977	114.985
ENSMUSG00000024576	Csnk1a1	95.5216	73.5708	90.8257	101.431	86.8013	96.3953
ENSMUSG00000024608	Rps14	844.533	688.406	855.283	895.199	765.894	851.275
ENSMUSG00000024661	Fth1	534.587	387.823	470.625	477.796	437.881	534.4
ENSMUSG00000024735	Prpf19	180.008	144.077	153.487	169.64	164.019	179.843
ENSMUSG00000024740	Ddb1	397.613	310.268	366.578	421.813	352.01	402.419
ENSMUSG00000024772	Ehd1	295.692	223.704	226.099	244.858	251.299	287.941
ENSMUSG00000024773	Atg2a	110.347	78.171	77.779	93.1885	90.4097	111.621
ENSMUSG00000024811	Tnks2	125.108	96.8767	115.149	131.173	107.631	125.085
ENSMUSG00000024837	Dmrt1	554.268	552.828	800.063	888.44	612.531	558.702
ENSMUSG00000024844	Banf1	424.128	355.228	507.343	511.25	390.091	415.773
ENSMUSG00000024853	Sf3b2	337.199	271.916	320.593	355.304	317.892	343.637
ENSMUSG00000024949	Sf1	318.176	237.87	319.01	353.557	280.293	326.34
ENSMUSG00000024966	Stip1	842.417	618.245	890.844	999.919	702.631	833.358
ENSMUSG00000024968	Rcor2	254.238	184.15	236.831	270.675	210.394	257.293
ENSMUSG00000024969	Mark2	112.672	79.1868	97.4327	108.93	94.2218	110.428
ENSMUSG00000024974	Smc3	301.081	252.969	299.025	338.925	303.87	296.151
ENSMUSG00000024991	Eif3a	272.943	214.424	259.704	293.671	251.805	275.194
ENSMUSG00000025001	Hells	250.229	212.141	243.987	269.191	236.773	252.454
ENSMUSG00000025016	Tm9sf3	124.646	87.8626	107.51	119.636	93.9359	123.931
ENSMUSG00000025047	Pdcd11	166.193	123.184	144.925	165.061	145.905	166.194
ENSMUSG00000025130	P4hb	913.692	735.825	955.908	1039.63	811.96	932.376
ENSMUSG00000025132	Arhgdia	750.83	617.014	773.252	829.041	688.281	781.984
ENSMUSG00000025151	Maged1	480.535	384.108	515.906	564.177	446.636	482.323
ENSMUSG00000025153	Fasn	297.697	191.372	217.269	267.733	232.326	296.37
ENSMUSG00000025162	Csnk1d	165.5	128.312	160.84	185.025	151.825	174.089
ENSMUSG00000025220	Oga	169.158	126.887	159.809	182.673	144.358	172.647
ENSMUSG00000025261	Huwe1	220.748	168.176	225.786	237.579	199.867	217.364
ENSMUSG00000025265	Fgd1	195.987	120.399	95.8365	112.665	139.537	204.245
ENSMUSG00000025278	Flnb	125.398	85.7064	87.1356	97.426	98.3551	122.456
ENSMUSG00000025290	Rps24	435.166	344.849	408.94	453.015	403.885	431.595
ENSMUSG00000025362	Rps26	1407.4	1157.16	1398.29	1559.94	1279.72	1440.19
ENSMUSG00000025364	Pa2g4	454.634	369.397	433.109	467.676	427.606	465.162
ENSMUSG00000025393	Atp5b	1002.6	746.876	1050.34	1175.4	854.453	1012.55
ENSMUSG00000025402	Nab2	198.695	175.415	287.744	312.607	191.124	197.961
ENSMUSG00000025403	Shmt2	277.867	243.42	309.212	338.454	264.169	288.896
ENSMUSG00000025408	Ddit3	11.3868	9.90487	10.4389	11.6354	8.81972	11.4305
ENSMUSG00000025428	Atp5a1	759.069	591.965	772.518	858.595	660.636	764.856
ENSMUSG00000025453	Nnt	0	0.0682392	0.108595	0.0674376	0.077601	0.0448792
ENSMUSG00000025508	Rplp2	1273.6	937.532	1124.36	1207.01	1061.15	1229.5
ENSMUSG00000025510	Cd151	175.671	100.618	90.6647	102.033	105.391	176.746
ENSMUSG00000025571	Tnrc6c	121.062	71.6641	78.9113	94.6924	92.5084	123.37
ENSMUSG00000025613	Cct8	1062.23	846.569	1028.73	1145.41	939.663	1076.1
ENSMUSG00000025745	Hadha	94.7461	78.5297	115.984	125.317	91.0548	96.6617
ENSMUSG00000025794	Rpl14	980.791	802.271	951.732	1016.19	886.647	987.04
ENSMUSG00000025809	Itgb1	325.685	224.391	258.297	287.96	246.032	333.923
ENSMUSG00000025823	Pdia4	507.531	399.199	444.939	475.613	434.92	502.289
ENSMUSG00000025967	Eef1b2	653.535	510.481	652.935	689.971	569.443	660.941
ENSMUSG00000025980	Hspd1	538.524	410.526	612.329	704.353	476.217	550.703
ENSMUSG00000025982	Sf3b1	154.937	113.623	137.862	156.461	131.165	154.366
ENSMUSG00000026020	Nop58	85.7862	66.6274	82.2713	93.0472	76.5803	84.4726
ENSMUSG00000026064	Ptp4a1	0.610949	0.49109	1.18606	1.48451	0.394209	0.28498
ENSMUSG00000026074	Map4k4	224.345	149.84	140.407	162.81	174.615	228.825
ENSMUSG00000026083	Eif5b	179.93	135.629	149.232	168.583	159.537	180.105
ENSMUSG00000026116	Tmem131	102.411	74.3281	96.7547	106.595	84.9507	100.133
ENSMUSG00000026192	Atic	124.743	97.7638	115.953	126.172	107.574	134.434
ENSMUSG00000026193	Fn1	143.738	115.779	139.77	136.634	137.489	128.596
ENSMUSG00000026198	Abcb6	149.041	99.8646	135.583	147.144	115.483	153.213
ENSMUSG00000026219	Trip12	288.09	216.578	304.549	344.958	244.427	291.207
ENSMUSG00000026229	Psmd1	151.618	122.347	156.96	175.126	141.462	151.539
ENSMUSG00000026234	Ncl	522.645	414.322	509.484	569.799	488.994	531.302
ENSMUSG00000026238	Ptma	1620.19	1426.37	1843.13	1999.29	1628.9	1578.21
ENSMUSG00000026276	Sept2	0.929358	0.641951	0.938586	1.30847	0.8669	1.227
ENSMUSG00000026355	Mcm6	323.788	305.725	355.788	392.584	336.549	333.243
ENSMUSG00000026473	Glul	281.914	212.674	216.848	231.884	244.258	287.131
ENSMUSG00000026491	Ahctf1	79.3325	61.7351	67.925	75.9431	70.4454	77.6479
ENSMUSG00000026496	Parp1	615.941	544.855	582.643	644.908	612.107	616.981
ENSMUSG00000026553	Copa	180.886	144.734	169.47	202.15	168.877	189.03
ENSMUSG00000026554	Dcaf8	40.9334	39.0313	54.403	59.691	45.7447	40.619
ENSMUSG00000026571	Dcaf6	81.4046	74.103	106.467	119.354	81.9174	85.2709
ENSMUSG00000026596	Abl2	78.2433	57.8759	70.333	85.7427	68.6643	76.1464
ENSMUSG00000026605	Cenpf	132.593	111.205	133.386	139.08	122.381	130.947
ENSMUSG00000026615	Eprs	104.147	79.4319	97.1712	113.768	93.0041	104.617
ENSMUSG00000026621	Marc1	0.645961	0.285069	0.272193	0.352151	0.729401	0.210918
ENSMUSG00000026643	Nmt2	309.153	251.233	261.635	294.15	289.143	307.89
ENSMUSG00000026821	Ralgds	141.412	99.3699	88.9317	99.3494	117.134	142.652
ENSMUSG00000026837	Col5a1	141.691	99.0808	100.177	106.917	117.884	146.635
ENSMUSG00000026864	Hspa5	587.711	374.561	478.205	514.283	414.369	583.088
ENSMUSG00000026883	Dab2ip	96.5177	68.9935	60.3417	75.0278	81.5702	98.5269
ENSMUSG00000026917	Wdr5	441.112	374.794	389.486	434.352	423.125	452.117
ENSMUSG00000026918	Brd3	152.765	124.676	153.295	176.687	142.847	154.894
ENSMUSG00000026923	Notch1	39.2361	20.3795	17.3219	20.1289	22.6126	37.4908
ENSMUSG00000026933	Camsap1	114.468	85.9439	96.8925	115.464	100.28	109.844
ENSMUSG00000026965	Anapc2	285.533	222.653	251.237	286.204	256.422	294.088
ENSMUSG00000027018	Hat1	377.314	279.645	314.623	360.66	315.108	374.524
ENSMUSG00000027067	Ssrp1	423.175	388.066	442.927	490.898	447.637	422.467
ENSMUSG00000027184	Caprin1	172.088	138.842	180.595	207.133	158.033	176.496
ENSMUSG00000027248	Pdia3	837.754	666.68	790.328	857.803	751.01	838.232
ENSMUSG00000027288	Zfp106	128.573	106.777	126.707	140.925	126.505	133.787
ENSMUSG00000027340	Slc23a2	94.4187	65.931	80.5029	92.6715	77.8379	101.803
ENSMUSG00000027404	Snrpb	723.457	604.543	743.917	806.461	664.451	696.039
ENSMUSG00000027422	Rrbp1	145.846	99.8366	110.113	127.705	115.191	143.475
ENSMUSG00000027433	Xrn2	251.827	201.923	240.369	274.412	242.519	255.841
ENSMUSG00000027447	Cst3	586.24	359.328	367.362	381.596	381.881	557.914
ENSMUSG00000027523	Gnas	59.3452	39.2751	71.2171	71.9596	45.6704	58.2983
ENSMUSG00000027593	Raly	311.193	267.037	324.8	340.158	285.038	318.213
ENSMUSG00000027620	Rbm39	245.773	179.931	235.944	254.633	203.201	248
ENSMUSG00000027642	Rpn2	299.336	232.837	319.335	349.295	263.342	309.684
ENSMUSG00000027660	Skil	89.8807	61.2427	77.5218	83.0094	69.1189	92.5388
ENSMUSG00000027678	Ncoa3	113.547	74.5693	82.0225	99.0191	87.2896	108.225
ENSMUSG00000027680	Fxr1	130.675	102.689	133.012	151.475	116.221	130.774
ENSMUSG00000027722	Spata5	334.641	272.323	280.626	321.459	307.529	329.749
ENSMUSG00000027794	Sohlh2	407.577	328.123	473.961	552.313	360.972	428.501
ENSMUSG00000027889	Ampd2	393.627	290.871	258.979	291.693	329.138	401.841
ENSMUSG00000027933	Ints3	210.356	168.441	197.985	225.256	194.691	203.385
ENSMUSG00000028034	Fubp1	73.0927	60.4432	78.0648	87.4514	67.7607	71.0685
ENSMUSG00000028059	Arhgef2	87.3812	63.0575	55.4428	63.2969	71.5975	89.4605
ENSMUSG00000028073	Pear1	99.4178	57.3369	44.1312	48.5219	60.7201	99.9932
ENSMUSG00000028081	Rps3a1	2153.39	1636.05	2068.84	2309.32	1924.04	2164.48
ENSMUSG00000028234	Rps20	496.293	384.12	448.17	471.806	413.663	481.966
ENSMUSG00000028278	Rragd	91.6175	99.1403	185.809	206.654	113.48	96.3073
ENSMUSG00000028333	Anp32b	1155.01	862.27	1054.36	1142.61	1013.02	1126.15
ENSMUSG00000028345	Tex10	226.722	170.988	187.924	209.483	188.132	242.05
ENSMUSG00000028410	Dnaja1	103.608	81.7491	114.224	123.08	93.5972	105.076
ENSMUSG00000028426	Rad23b	147.622	110.955	142.546	168.23	128.082	150.856
ENSMUSG00000028430	Nol6	194.815	140.096	160.679	191.893	171.574	195.953
ENSMUSG00000028433	Ubap2	324.958	262.833	310.797	351.455	298.626	328.08
ENSMUSG00000028452	Vcp	355.704	283.441	357.941	406.862	326.867	363.047
ENSMUSG00000028465	Tln1	78.0111	49.4686	50.4152	58.5552	56.5709	77.5117
ENSMUSG00000028484	Psip1	174.494	150.901	210.218	234.104	175.937	174.375
ENSMUSG00000028495	Rps6	748.385	596.162	771.698	837.11	682.656	728.803
ENSMUSG00000028530	Jak1	236.864	167.708	185.827	213.913	194.015	229.203
ENSMUSG00000028556	Dock7	54.8271	44.4946	60.4239	67.5898	50.3824	54.1662
ENSMUSG00000028577	Plaa	186.631	154.922	174.026	197.604	171.542	191.666
ENSMUSG00000028633	Ctps	338.692	286.005	350.841	376.431	323.761	350.625
ENSMUSG00000028639	Ybx1	825.633	655.887	846.125	958.367	757.879	825.473
ENSMUSG00000028656	Cap1	392.627	274.459	312.671	349.558	326.178	398.745
ENSMUSG00000028676	Srsf10	110.998	82.8103	107.376	118.295	92.5337	110.894
ENSMUSG00000028677	Rnf220	124.869	99.4126	115.884	127.486	109.45	125
ENSMUSG00000028691	Prdx1	883.148	719.379	970.809	1036.45	778.053	887.872
ENSMUSG00000028693	Nasp	341.769	308.21	376.744	419.094	367.612	344.632
ENSMUSG00000028757	Ddost	676.901	537.053	645.517	707.51	622.152	692.707
ENSMUSG00000028760	Eif4g3	62.0158	42.6101	27.9756	35.0031	54.5272	61.7898
ENSMUSG00000028763	Hspg2	53.7782	32.2978	40.887	47.942	40.4091	49.0682
ENSMUSG00000028790	Khdrbs1	122.428	90.6437	118.859	128.096	100.102	120.835
ENSMUSG00000028798	Eif3i	307.427	245.721	279.168	309.236	270.63	310.184
ENSMUSG00000028809	Srrm1	212.862	169.496	196.537	219.692	192.276	219.089
ENSMUSG00000028820	Sfpq	589.855	427.148	548.219	631.977	511.231	596.905
ENSMUSG00000028826	Maco1	154.534	120.287	139.76	151.149	136.547	153.646
ENSMUSG00000028849	Map7d1	242.246	155.946	151.748	168.192	170.712	242.352
ENSMUSG00000028851	Nudc	1108.51	1003.98	1150.4	1257.61	1131.88	1100.81
ENSMUSG00000028902	Sf3a3	354.3	265.187	267.916	297.515	300.262	352.499
ENSMUSG00000028936	Rpl22	330.99	268.39	346.257	375.06	302.397	334.475
ENSMUSG00000028953	Abcf2	549.936	458.828	482.484	541.675	517.382	549.387
ENSMUSG00000028954	Nub1	226.782	201.723	245.232	273.52	238.08	232.346
ENSMUSG00000028960	Ube4b	245.296	189.294	209.212	246.893	221.595	249.381
ENSMUSG00000028991	Mtor	165.206	116.333	123.294	148.688	136.434	162.968
ENSMUSG00000029033	Acap3	123.328	82.3148	82.8682	91.8405	92.6919	129.603
ENSMUSG00000029050	Ski	280.584	212.703	226.039	266.658	241.458	292.052
ENSMUSG00000029064	Gnb1	606.438	494.863	562.429	631.484	545.098	619.864
ENSMUSG00000029068	Ccnl2	200.175	150.18	161.842	177.008	168.507	194.826
ENSMUSG00000029104	Htt	33.114	22.047	28.4246	31.109	25.66	31.3127
ENSMUSG00000029169	Dhx15	136.992	97.4228	129.181	149.659	107.296	135.195
ENSMUSG00000029191	Rfc1	190.279	157.7	173.169	203.506	181.784	192.972
ENSMUSG00000029202	Pds5a	41.9704	31.0778	39.1201	43.5083	33.7975	41.6268
ENSMUSG00000029223	Uchl1	1546.05	1367.92	1575.38	1647.29	1555.59	1575.98
ENSMUSG00000029247	Paics	235.822	196.679	255.474	275.251	218.211	238.798
ENSMUSG00000029249	Rest	145.556	100.291	119.145	137.531	115.26	145.095
ENSMUSG00000029250	Polr2b	413.042	322.431	368.91	434.597	381.526	424.188
ENSMUSG00000029405	G3bp2	117.23	95.4594	126.855	142.676	108.808	119.794
ENSMUSG00000029415	Sdad1	186.283	147.652	162.937	192.572	172.781	190.784
ENSMUSG00000029430	Ran	725.78	570.819	739.055	800.018	628.011	712.433
ENSMUSG00000029447	Cct6a	541.411	436.778	548.817	612.469	494.085	562.839
ENSMUSG00000029467	Atp2a2	219.974	150.538	203.782	234.249	173.705	224.565
ENSMUSG00000029472	Anapc5	172.23	142.596	176.621	199.913	157.244	180.362
ENSMUSG00000029478	Ncor2	445.207	271.06	305.134	361.596	337.677	452.482
ENSMUSG00000029505	Ep400	149.607	113.528	150.758	168.614	139.252	148.085
ENSMUSG00000029547	Ints1	248.952	162.121	170.131	202.929	192.139	246.145
ENSMUSG00000029580	Actb	1950.87	1580.83	1761.47	1902.13	1731.39	1961.2
ENSMUSG00000029581	Fscn1	221.253	175.85	232.553	259.81	198.645	241.265
ENSMUSG00000029614	Rpl6	591.883	490.803	622.394	674.457	559.006	587.425
ENSMUSG00000029657	Hsph1	162.091	104.156	151.827	173.817	123.48	168.621
ENSMUSG00000029714	Gigyf1	202.639	144.598	189.595	227.754	179.249	205.581
ENSMUSG00000029730	Mcm7	403.445	359.517	429.192	469.948	414.103	402.653
ENSMUSG00000029767	Calu	303.185	218.319	260.736	273.628	251.081	301.863
ENSMUSG00000029777	Gars	406.859	331.167	363.201	416.538	370.822	398.945
ENSMUSG00000029860	Zyx	108.565	67.5902	72.7603	72.93	71.5609	109.041
ENSMUSG00000030007	Cct7	351.208	270.729	338.143	376.328	303.574	348.85
ENSMUSG00000030016	Zfp638	50.3594	35.1316	44.5555	50.4775	39.8477	50.7181
ENSMUSG00000030036	Mogs	191.694	136.488	199.871	231.426	159.304	201.698
ENSMUSG00000030057	Cnbp	567.769	452.573	543.535	602.316	497.155	569.215
ENSMUSG00000030062	Rpn1	469.211	393.461	433.849	482.657	442.115	477.222
ENSMUSG00000030082	Sec61a1	321.592	245.378	272.935	307.373	273.688	321.186
ENSMUSG00000030084	Plxna1	194.747	132.682	140.851	167.638	154.161	196.451
ENSMUSG00000030122	Ptms	263.959	207.226	340.507	384.864	231.608	263.732
ENSMUSG00000030123	Plxnd1	100.44	66.0129	58.6351	64.3924	72.5761	100.009
ENSMUSG00000030138	Bms1	249.809	206.629	236.496	268.597	238.314	257.323
ENSMUSG00000030180	Kdm5a	89.9723	66.8508	77.8755	89.8191	77.2049	88.6904
ENSMUSG00000030207	Fam234b	119.037	72.7385	70.0721	78.0403	82.0066	123.137
ENSMUSG00000030216	Wbp11	196.399	160.035	197.329	216.535	182.678	195.555
ENSMUSG00000030309	Caprin2	64.9031	46.8313	43.5054	47.288	50.5142	62.7609
ENSMUSG00000030357	Fkbp4	1074.78	851.187	1056.46	1165.6	967.767	1063.04
ENSMUSG00000030432	Rpl28	772.549	634.611	699.641	751.47	726.522	785.932
ENSMUSG00000030435	U2af2	345.452	264.442	312.807	349.832	293.773	350.752
ENSMUSG00000030451	Herc2	71.4178	50.964	61.6542	66.9712	58.8223	71.2169
ENSMUSG00000030516	Tjp1	252.361	172.608	193.281	227.163	204.724	248.03
ENSMUSG00000030583	Sipa1l3	61.8717	41.6337	40.3625	50.2507	49.1047	60.0725
ENSMUSG00000030654	Arl6ip1	231.153	225.138	290.155	317.392	232.996	240.169
ENSMUSG00000030655	Smg1	55.0675	44.4014	62.2586	64.8864	49.4	54.3169
ENSMUSG00000030662	Ipo5	168.241	156.386	177.846	200.046	173.26	170.222
ENSMUSG00000030678	Maz	331.019	253.331	354.153	414.229	297.26	333.218
ENSMUSG00000030695	Aldoa	343.45	274.879	374.662	388.102	299.834	338.218
ENSMUSG00000030738	Eif3c	626.31	496.521	589.449	651.172	583.614	640.264
ENSMUSG00000030744	Rps3	692.243	576.996	706.054	760.232	655.627	701.971
ENSMUSG00000030779	Rbbp6	105.222	83.3982	115.453	124.859	94.8678	102.252
ENSMUSG00000030795	Fus	194.367	146.599	162.912	183.142	172.968	193.404
ENSMUSG00000030811	Fbxl19	161.132	121.442	160.273	187.755	148.763	163.991
ENSMUSG00000030980	Knop1	114.021	82.0205	113.692	127.006	100.362	121.626
ENSMUSG00000031004	Mki67	172.563	156.057	175.349	183.814	167.48	164.374
ENSMUSG00000031010	Usp9x	54.3877	42.8588	63.6285	69.7234	48.0977	51.7545
ENSMUSG00000031029	Eif3f	369.803	295.605	350.662	381.157	335.782	381.141
ENSMUSG00000031161	Hdac6	285.715	228.749	247.87	283.549	262.603	295.618
ENSMUSG00000031310	Zmym3	193.581	165.075	267.087	306.492	200.136	194.347
ENSMUSG00000031311	Nono	169.42	144.115	196.923	211.409	159.018	170.107
ENSMUSG00000031314	Taf1	178.382	141.587	148.907	168.131	163.096	172.982
ENSMUSG00000031328	Flna	128.86	85.9591	115.229	124.109	97.8875	125.755
ENSMUSG00000031353	Rbbp7	345.903	263.898	375.497	402.562	302.167	348.655
ENSMUSG00000031386	Hcfc1	296.336	203.3	248.871	292.474	245.278	293.866
ENSMUSG00000031431	Tsc22d3	210.296	182.891	238.215	266.121	206.389	209.888
ENSMUSG00000031447	Lamp1	886.768	735.707	893.992	957.396	841.335	918.46
ENSMUSG00000031529	Tnks	49.1904	35.2968	44.4199	52.0947	40.9461	49.7968
ENSMUSG00000031540	Kat6a	137.273	98.5447	114.685	134.619	121.195	137.276
ENSMUSG00000031592	Pcm1	103.319	80.162	102.895	122.171	92.7948	103.43
ENSMUSG00000031665	Sall1	56.9493	49.2512	112.835	133.85	58.2553	57.4345
ENSMUSG00000031701	Dnaja2	452.995	369.632	419.619	455.097	425.115	445.538
ENSMUSG00000031715	Smarca5	202.743	155.312	180.684	208.406	184.39	202.78
ENSMUSG00000031731	Ap1g1	98.0945	74.5212	93.6995	111.437	84.9819	99.8922
ENSMUSG00000031762	Mt2	1399.56	1906.64	1940.35	1991.32	2015.29	1420.36
ENSMUSG00000031765	Mt1	502.499	647.331	786.874	802.864	686.908	516.05
ENSMUSG00000031818	Cox4i1	1038.77	829.557	968.686	1000.76	912.715	1033.73
ENSMUSG00000031822	Gse1	100.139	71.7369	85.3734	104.057	87.4345	103.431
ENSMUSG00000031834	Pik3r2	243.079	182.451	199.866	221.673	205.52	245.029
ENSMUSG00000031835	Mbtps1	115.147	90.6724	116.77	126.051	100.901	114.082
ENSMUSG00000031842	Pde4c	13.9237	18.8633	58.7075	65.5431	22.4929	14.712
ENSMUSG00000031948	Kars	234.619	205.82	266.026	294.508	233.282	227.664
ENSMUSG00000031996	Aplp2	194.13	153.201	173.622	189.581	171.523	198.224
ENSMUSG00000032042	Srpr	279.853	197.466	225.62	255.336	226.938	293.94
ENSMUSG00000032096	Arcn1	65.2379	46.2331	60.4787	67.6228	55.3218	66.8473
ENSMUSG00000032097	Ddx6	140.739	109.925	136.288	156.119	129.65	142.873
ENSMUSG00000032115	Hyou1	473.576	355.157	434.453	481.713	404.511	478.855
ENSMUSG00000032135	Mcam	776.951	481.203	427.44	454.443	531.136	792.318
ENSMUSG00000032178	Ilf3	140.939	114.599	147.706	171.637	128.457	141.378
ENSMUSG00000032187	Smarca4	399.286	293.83	349.151	399.679	340.944	395.366
ENSMUSG00000032216	Nedd4	144.074	102.79	149.598	165.304	119.131	143.133
ENSMUSG00000032267	Usp28	150.396	116.564	150.714	172.697	130.902	149.947
ENSMUSG00000032280	Tle3	168.826	130.548	159.04	186.557	158.892	167.149
ENSMUSG00000032293	Ireb2	82.3278	62.7331	80.7635	89.0141	69.3616	85.6254
ENSMUSG00000032294	Pkm	851.628	610.467	717.943	767.302	694.619	859.76
ENSMUSG00000032301	Psma4	338.187	287.512	390.152	425.367	335.251	352.327
ENSMUSG00000032312	Csk	212.45	153.727	146.661	160.26	170.726	215.163
ENSMUSG00000032350	Gclc	217.235	192.539	246.989	274.032	218.712	219.209
ENSMUSG00000032376	Usp3	70.8795	63.2272	90.3895	100.483	70.3331	66.8247
ENSMUSG00000032383	Ppib	250.804	196.051	246.434	262.24	219.092	261.3
ENSMUSG00000032399	Rpl4	3982.45	3276.62	3863.63	4258.73	3777.47	4129.74
ENSMUSG00000032437	Stt3b	197.026	148.728	187.234	209.865	169.132	200.068
ENSMUSG00000032458	Copb2	272.302	217.933	240.144	275.674	258.58	287.222
ENSMUSG00000032479	Map4	100.28	75.6307	99.8084	119.577	93.6997	103.256
ENSMUSG00000032481	Smarcc1	228.282	177.132	230.347	271.514	211.891	234.341
ENSMUSG00000032485	Scap	132.506	92.9259	102.425	111.621	102.348	132.512
ENSMUSG00000032504	Pdcd6ip	119.052	81.3665	96.245	114.876	91.2109	116.412
ENSMUSG00000032518	Rpsa	913.01	716.159	874.638	923.468	862.93	931.006
ENSMUSG00000032525	Nktr	56.0723	39.477	47.9557	47.9843	46.1245	53.9243
ENSMUSG00000032555	Topbp1	109.494	90.2851	106.71	120.478	101.666	113.444
ENSMUSG00000032562	Gnai2	457.93	313.229	391.696	423.699	351.336	456.088
ENSMUSG00000032571	Pik3r4	88.1278	62.6678	68.2859	76.7186	67.5155	88.6308
ENSMUSG00000032604	Qars	156.101	111.525	131.511	143.48	129.762	158.94
ENSMUSG00000032612	Usp4	87.4959	65.4328	84.2832	96.4921	75.1691	90.319
ENSMUSG00000032624	Eml4	198.848	169.769	217.256	239.165	197.039	201.111
ENSMUSG00000032637	Atxn2l	479.666	336.936	381.196	435.425	389.822	485.048
ENSMUSG00000032737	Inppl1	124.549	83.5728	113.929	138.558	93.2177	126.346
ENSMUSG00000032745	Gpbp1	260.031	195.687	239.137	264.238	218.431	252.53
ENSMUSG00000032777	Gtf3c1	100.48	64.9429	74.625	82.7127	76.1244	97.4143
ENSMUSG00000032898	Fbxo21	128.294	116.853	151.927	163.692	133.705	132.847
ENSMUSG00000032939	Nup93	314.151	257.791	300.323	334.209	297.776	319.376
ENSMUSG00000032966	Fkbp1a	322.156	244.602	281.105	301.156	268.013	333.214
ENSMUSG00000033004	Mycbp2	64.5634	51.4678	57.0278	61.8428	57.9707	62.4229
ENSMUSG00000033047	Eif3l	371.8	281.601	304.371	355.191	316.082	386.285
ENSMUSG00000033161	Atp1a1	315.631	246.863	306.074	334.345	291.449	311.666
ENSMUSG00000033228	Scaf11	166.785	134.369	155.364	177.248	157.768	172.721
ENSMUSG00000033253	Szt2	65.8063	44.4413	55.8153	62.4429	54.652	65.9941
ENSMUSG00000033285	Wdr3	165.899	120.096	147.564	164.128	143.095	165.079
ENSMUSG00000033295	Ptprf	282.529	180.591	200.802	242.553	218.121	281.913
ENSMUSG00000033335	Dnm2	153.612	101.295	114.871	132.099	121.203	156.041
ENSMUSG00000033644	Piwil2	427.599	327.339	335.997	378.486	380.337	439.255
ENSMUSG00000033732	Sf3b3	213.51	172.263	220.583	247.906	198.48	219.37
ENSMUSG00000033799	Tasor2	134.578	99.0423	129.544	139.451	114.954	135.49
ENSMUSG00000033943	Mga	83.7857	64.997	82.2865	84.5069	72.0154	82.7315
ENSMUSG00000034022	Cpsf1	193.118	157.937	186.89	215.854	178.506	203.624
ENSMUSG00000034024	Cct2	1372.65	1141.56	1350.78	1485.42	1310.28	1412.4
ENSMUSG00000034088	Hdlbp	110.037	92.1938	118.894	132.348	104.086	112.293
ENSMUSG00000034120	Srsf2	605.302	540.048	682.803	747.774	574.201	599.866
ENSMUSG00000034160	Ogt	53.9615	41.4243	79.0873	88.3837	49.6867	56.7642
ENSMUSG00000034201	Gas2l1	251.371	179.143	193.25	214.225	206.704	258.45
ENSMUSG00000034243	Golgb1	131.156	89.4521	103.257	108.925	102.629	124.893
ENSMUSG00000034269	Setd5	103.863	74.0788	89.0344	105.541	89.4505	103.745
ENSMUSG00000034349	Smc4	171.754	148.515	183.58	210.53	164.907	173.486
ENSMUSG00000034354	Mtmr3	149.667	123.995	134.266	153.912	135.416	146.566
ENSMUSG00000034543	Morc2a	172.901	131.578	136.915	159.59	150.621	180.947
ENSMUSG00000034573	Ptpn13	75.7397	58.0377	68.0072	79.1846	65.2629	75.4568
ENSMUSG00000034595	Ppp1r18	208.067	130.552	114.99	124.621	155.926	207.836
ENSMUSG00000034621	Gpatch8	101.634	75.1988	96.3403	108.281	91.8812	103.862
ENSMUSG00000034636	Zyg11b	91.4364	60.9937	77.6853	89.5327	75.9817	91.8886
ENSMUSG00000034902	Pip5k1c	178.899	129.729	137.446	165.585	157.502	185.906
ENSMUSG00000034928	Rnf44	363.714	255.916	308.758	373.541	319.193	368.693
ENSMUSG00000034994	Eef2	4136.48	3194.54	3841.6	4360.83	3658.54	4246.59
ENSMUSG00000035049	Rrp12	235.342	172.274	187.7	223.866	205.052	234.823
ENSMUSG00000035152	Ap2b1	132.019	95.6011	107.081	123.134	107.656	131.538
ENSMUSG00000035168	Tanc1	57.9867	36.5395	35.8436	41.3759	41.2526	57.0721
ENSMUSG00000035172	Plekhh3	180.465	121.994	118.275	136.459	140.763	192.998
ENSMUSG00000035247	Hectd1	96.2691	56.5961	61.6355	69.2845	68.1959	97.385
ENSMUSG00000035325	Sec31a	146.747	112.964	138.917	158.246	133.218	152.079
ENSMUSG00000035530	Eif1	446.267	337.833	380.998	397.652	363.619	456.712
ENSMUSG00000035545	Leng8	110.46	78.3187	110.08	127.266	88.4656	113.066
ENSMUSG00000035569	Ankrd11	85.988	54.5365	70.749	83.2433	67.8371	84.4585
ENSMUSG00000035621	Midn	439.033	242.422	211.742	253.237	295.587	439.699
ENSMUSG00000035632	Cnot3	140.355	110.58	131.398	146.182	127.794	140.94
ENSMUSG00000035671	Zswim4	135.899	79.1161	67.1488	78.4603	96.464	142.134
ENSMUSG00000035726	Supt16	405.391	342.464	413.407	476.41	407.003	409.794
ENSMUSG00000035901	Dennd5a	103.109	73.7889	85.3044	101.726	83.7023	103.676
ENSMUSG00000035964	Tmem59l	318.432	174.504	153.112	167.888	194.066	327.114
ENSMUSG00000036057	Ptpn23	208.827	141.094	166.11	197.965	169.813	216.698
ENSMUSG00000036180	Gatad2a	266.941	222.615	255.137	290.333	248.369	273.237
ENSMUSG00000036202	Rif1	59.2695	45.9902	65.1999	71.3524	52.9581	56.7799
ENSMUSG00000036270	Edc4	164.018	120.872	132.428	151.193	134.077	161.441
ENSMUSG00000036371	Serbp1	83.1859	68.2532	86.5037	93.5969	78.0784	82.3799
ENSMUSG00000036427	Gpi1	295.298	243.25	303.493	329.881	263.983	299.319
ENSMUSG00000036438	Calm2	652.615	641.903	805.125	888.409	726.119	683.835
ENSMUSG00000036450	Hif1an	130.163	93.6023	103.672	123.01	111.183	131.757
ENSMUSG00000036469	March1	0.0451171	0.0447989	0.0213877	0	0	0.0220973
ENSMUSG00000036529	Sbf1	173.082	130.168	149.254	173.551	146	176.691
ENSMUSG00000036550	Cnot1	122.754	97.8355	123.816	141.169	111.046	123.602
ENSMUSG00000036564	Ndrg4	156.525	147.406	206.156	229.472	168.113	156.261
ENSMUSG00000036565	Ttyh3	165.599	120.36	143.479	171.155	141.612	166.797
ENSMUSG00000036752	Tubb4b	1508.96	1150.21	1309.58	1472.69	1256.22	1514.34
ENSMUSG00000036928	Stag3	348.275	299.416	317.269	347.689	337.668	360.077
ENSMUSG00000036940	Kdm1a	207.83	147.611	196.04	223.794	176.578	209.466
ENSMUSG00000036990	Otud4	191.508	147.967	195.312	216.685	173.1	186.111
ENSMUSG00000037058	Paip2	275.789	215.26	261.086	282.689	238.572	265.067
ENSMUSG00000037119	Fam91a1	150.914	108.257	116.328	130.425	120.17	144.826
ENSMUSG00000037149	Ddx1	209.786	158.302	194.385	214.049	185.968	214.014
ENSMUSG00000037169	Mycn	126.223	110.856	185.491	206.482	130.926	123.115
ENSMUSG00000037242	Clic4	186.909	151.152	175.255	194.291	169.202	191.666
ENSMUSG00000037275	Gemin5	178.668	134.816	164.845	186.487	155.154	179.024
ENSMUSG00000037331	Larp1	280.081	206.781	266.842	319.43	247.864	275.673
ENSMUSG00000037364	Srrt	255.73	178.045	222.522	239.361	206.463	257.096
ENSMUSG00000037400	Atp11b	83.676	55.4197	58.8959	68.2841	61.2176	78.3341
ENSMUSG00000037443	Cep85	257.332	212.379	216.361	252.635	237.335	261.181
ENSMUSG00000037487	Ubr5	189.771	147.605	206.242	235.645	170.055	191.319
ENSMUSG00000037503	Fam168b	200.4	152.706	190.731	218.927	180.422	200.75
ENSMUSG00000037509	Arhgef4	2.01075	1.42844	1.95288	2.0052	1.62441	2.11376
ENSMUSG00000037519	Ppfia1	99.6671	72.4608	78.67	89.9403	86.4465	100.031
ENSMUSG00000037552	Plekhg2	200.217	114.639	118.231	140.918	137.544	203.465
ENSMUSG00000037563	Rps16	1370.35	1035.63	1201.93	1300.97	1161.89	1413.56
ENSMUSG00000037608	Bclaf1	73.7694	64.0433	78.6406	86.335	76.2319	74.0671
ENSMUSG00000037692	Ahdc1	133.655	89.0564	111.261	126.826	105.521	138.066
ENSMUSG00000037742	Eef1a1	6850.2	5248.87	6500.48	7215.08	6052.72	6986.31
ENSMUSG00000037805	Rpl10a	543.887	448.068	572.492	606.261	488.798	543.809
ENSMUSG00000037815	Ctnna1	194.548	122.821	128.811	145.359	137.688	192.979
ENSMUSG00000037851	Iars	225.721	158.518	191.306	216.066	186.929	227.157
ENSMUSG00000037876	Jmjd1c	57.0299	42.8323	53.7697	57.5601	49.3826	58.1409
ENSMUSG00000037885	Stk35	147.048	110.664	129.991	150.909	128.755	145.774
ENSMUSG00000037993	Dhx38	153.933	108.698	105.419	117.581	128.778	160.133
ENSMUSG00000038056	Kmt2c	60.8633	44.6334	58.0584	57.8688	52.8828	58.0859
ENSMUSG00000038095	Sbno1	127.115	105.67	120.418	138.743	123.993	128.668
ENSMUSG00000038116	Phf20	100.921	75.0652	77.9025	87.4712	85.3817	104.834
ENSMUSG00000038274	Fau	1071.39	812.991	989.381	1049.69	890.432	1059.84
ENSMUSG00000038279	Nop2	331.13	236.462	281.689	309.296	274.615	326.41
ENSMUSG00000038299	Wdr36	111.594	84.7911	93.3637	108.811	96.2556	113.978
ENSMUSG00000038335	Tsr1	243.338	176.67	215.931	243.401	211.439	236.223
ENSMUSG00000038393	Txnip	405.047	291.636	396.112	418.791	324.768	431.603
ENSMUSG00000038418	Egr1	543.971	184.876	261.226	301.979	213.649	559.014
ENSMUSG00000038437	Mllt6	229.008	130.335	155.195	187.441	152.857	235.197
ENSMUSG00000038518	Jarid2	136.347	106.288	116.904	129.431	119.596	140.581
ENSMUSG00000038545	Cul7	116.454	80.2925	98.5083	109.065	94.5259	117.312
ENSMUSG00000038611	Phrf1	155.022	109.33	123.728	139.49	124.099	156.976
ENSMUSG00000038615	Nfe2l1	263.329	202.782	239.858	271.106	236.156	261.863
ENSMUSG00000038664	Herc1	74.7966	62.7117	75.6947	77.705	71.872	71.9621
ENSMUSG00000038729	Pakap	23.5409	13.103	11.3057	11.4745	15.5314	21.2858
ENSMUSG00000038733	Wdr26	105.617	75.3163	99.048	113.992	89.3787	105.341
ENSMUSG00000038759	Nup205	134.249	108.397	126	144.485	125.869	136.816
ENSMUSG00000038762	Abcf1	279.09	223.403	255.802	286.6	250.255	284.484
ENSMUSG00000038764	Ptpn3	78.8867	47.7678	40.289	46.857	54.4972	78.1683
ENSMUSG00000038773	Kdm3b	59.552	41.6093	55.4635	62.5898	49.694	58.1103
ENSMUSG00000038848	Ythdf1	306.85	245.94	292.859	326.008	284.786	320.1
ENSMUSG00000038872	Zfhx3	31.8011	20.5348	29.3927	34.5165	26.9967	31.9413
ENSMUSG00000038900	Rpl12	577.563	466.809	588.832	611.861	526.5	573.873
ENSMUSG00000038902	Pogz	143.715	109.362	135.726	158.752	131.158	144.614
ENSMUSG00000038914	Dido1	50.3586	36.5914	48.1928	57.2974	43.1709	52.5092
ENSMUSG00000038976	Ppp1r9b	237.761	145.518	136.479	163.197	165.589	247.687
ENSMUSG00000039067	Psmd7	185.658	186.26	294.587	322.249	213.907	182.072
ENSMUSG00000039202	Abhd2	65.1491	41.875	42.8456	48.2204	52.6986	65.4599
ENSMUSG00000039218	Srrm2	457.161	306.584	394.897	453.741	385.314	452.364
ENSMUSG00000039220	Ppp1r10	153.405	107.859	122.068	147.412	120.423	150.297
ENSMUSG00000039262	Prrc2b	107.455	72.0029	91.1698	105.247	87.1987	107.851
ENSMUSG00000039329	Tex19.1	635.771	444.629	381.846	416.253	506.114	634.244
ENSMUSG00000039367	Sec24c	145.757	103.142	123.012	144.009	126.201	148.071
ENSMUSG00000039473	Ubn1	133.55	96.9455	99.3843	113.419	115.967	133.549
ENSMUSG00000039477	Tnrc18	60.5071	43.3769	74.4868	91.3059	53.5127	59.3215
ENSMUSG00000039630	Hnrnpu	424.877	323.68	389.292	434.054	372.213	430.307
ENSMUSG00000039741	Bahcc1	145.602	100.405	121.205	149.664	129.602	143.946
ENSMUSG00000039852	Rere	204.472	136.098	163.374	193.856	168.046	204.161
ENSMUSG00000039929	Urb1	154.491	110.815	120.925	139.316	123.907	151.776
ENSMUSG00000039936	Pik3cd	183.61	103.855	89.6409	100.74	117.027	183.994
ENSMUSG00000039952	Dag1	291.571	210.249	262.853	301.367	254.928	292.391
ENSMUSG00000039953	Clstn1	337.655	287.309	379.862	419.59	307.086	338.61
ENSMUSG00000039967	Zfp292	74.1122	46.2599	60.9907	65.1056	53.2808	76.1706
ENSMUSG00000040007	Bahd1	195.767	142.461	179.674	214.555	161.888	195.556
ENSMUSG00000040010	Slc7a5	749.325	540.85	499.438	563.037	629.974	780.168
ENSMUSG00000040013	Fkbp6	895.4	685.556	719.543	787.592	779.296	922.312
ENSMUSG00000040054	Baz2a	183.528	137.034	176.851	216.183	166.911	185.103
ENSMUSG00000040225	Prrc2c	217.192	158.763	195.851	217.963	189.594	213.183
ENSMUSG00000040249	Lrp1	105.282	76.0083	101.431	110.928	90.4121	100.696
ENSMUSG00000040383	Aqr	77.9866	57.7216	64.656	74.45	65.0853	76.9405
ENSMUSG00000040385	Ppp1ca	919.946	638.106	542.69	594.014	705.568	934.724
ENSMUSG00000040434	Large2	206.827	169.143	189.049	213.39	186.797	211.039
ENSMUSG00000040463	Mybbp1a	414.328	314.12	390.795	441.711	358.124	417.884
ENSMUSG00000040479	Dgkz	165.163	128.513	125.706	140.374	139.931	171.431
ENSMUSG00000040481	Bptf	65.7475	49.0851	66.8611	80.3681	58.6114	66.4891
ENSMUSG00000040524	Zfp609	110.647	78.1747	101.17	127.574	100.48	109.492
ENSMUSG00000040549	Ckap5	116.788	94.2264	117.575	132.591	107.654	116.92
ENSMUSG00000040629	Mael	626.395	508.74	600.321	663.597	562.674	638.099
ENSMUSG00000040681	Hmgn1	442.07	408.49	498.889	527.598	454.924	454.259
ENSMUSG00000040725	Hnrnpul1	249.852	206.233	228.248	259.397	237.24	252.444
ENSMUSG00000040731	Eif4h	147.816	112.545	145.953	169.414	128.641	143.144
ENSMUSG00000040761	Spen	107.713	61.2931	83.7025	105.719	83.2677	106.273
ENSMUSG00000040785	Ttc3	59.7903	45.839	61.3984	67.3998	51.2636	59.152
ENSMUSG00000040940	Arhgef1	165.498	96.4498	66.2581	78.7043	110.812	166.648
ENSMUSG00000040945	Rcc2	501.689	375.915	494.3	566.995	437.827	503.973
ENSMUSG00000040952	Rps19	288.239	225.494	266.069	298.545	252.933	284.098
ENSMUSG00000041168	Lonp1	192.604	161.896	196.129	219.377	175.201	188.774
ENSMUSG00000041408	Wapl	191.385	136.237	151.313	176.338	153.938	193.146
ENSMUSG00000041415	Dicer1	67.8016	53.9161	64.3555	74.1255	63.3777	72.1283
ENSMUSG00000041438	Utp4	284.897	238.685	286.186	311.055	260.354	298.244
ENSMUSG00000041444	Arhgap32	46.7592	30.0864	37.286	44.9079	38.3676	46.5569
ENSMUSG00000041453	Rpl21	406.991	316.508	391.531	445.573	373.796	414.414
ENSMUSG00000041459	Tardbp	123.508	94.8983	110.451	124.727	102.477	128.983
ENSMUSG00000041638	Gcn1	63.4769	40.4681	51.3973	61.8093	50.6894	62.0284
ENSMUSG00000041645	Ddx24	127.914	101.26	117.733	131.796	118.531	129.495
ENSMUSG00000041688	Amot	73.4451	40.4834	40.9467	48.0282	43.7192	72.1502
ENSMUSG00000041697	Cox6a1	1124.06	898.607	1102.51	1190	927.244	1175.53
ENSMUSG00000041720	Pi4ka	103.291	82.2094	96.5718	114.331	91.9512	103.887
ENSMUSG00000041740	Rnf10	203.979	144.623	180.851	198.298	164.199	209.902
ENSMUSG00000041773	Enc1	153.955	94.4112	138.737	155.448	118.815	150.874
ENSMUSG00000041815	Poldip3	312.276	257.329	282.025	322.749	300.162	325.265
ENSMUSG00000041817	Fam169a	140.821	95.9557	124.817	138.159	113.1	140.694
ENSMUSG00000041859	Mcm3	445.414	388.434	420.096	464.313	441.433	447.544
ENSMUSG00000042035	Igsf3	112.171	78.287	80.4648	98.0011	99.0957	112.783
ENSMUSG00000042079	Hnrnpf	319.338	241.702	275.677	311.388	279.103	327.164
ENSMUSG00000042207	Kdm5b	105.038	76.654	94.3329	107.544	90.2269	102.451
ENSMUSG00000042308	Setd1a	298.493	225.318	258.393	307.27	264.507	304.195
ENSMUSG00000042453	Reln	27.6799	16.7295	16.1734	17.3193	19.04	26.768
ENSMUSG00000042506	Usp22	280.901	227.88	232.852	270.658	261.826	283.529
ENSMUSG00000042520	Ubap2l	94.429	70.2151	90.9367	101.86	82.043	94.411
ENSMUSG00000042548	Asxl1	156.959	123.834	161.172	181.158	148.404	159.944
ENSMUSG00000042557	Sin3a	310.941	253.609	299.23	357.263	303.309	314.612
ENSMUSG00000042594	Sh2b3	183.437	93.9687	74.8125	81.9725	107.277	180.869
ENSMUSG00000042644	Itpr3	115.589	93.3174	110.115	129.685	102.709	112.788
ENSMUSG00000042650	Alkbh5	197.822	151.057	176.246	210.924	176.25	201.242
ENSMUSG00000042688	Mapk6	117.226	84.0499	102.601	113.823	90.2086	121.192
ENSMUSG00000042699	Dhx9	229.609	192.67	225.347	258.998	235.025	234.041
ENSMUSG00000042700	Sipa1l1	117.183	86.5829	108.475	124.661	101.873	117.179
ENSMUSG00000042772	Smg7	186.422	147.369	145.557	169.587	163.855	184.329
ENSMUSG00000042978	Sbk1	233.633	161.318	178.537	204.179	188.164	231.219
ENSMUSG00000043535	Setx	106.454	82.1853	97.141	101.626	95.9556	104.291
ENSMUSG00000043549	Fam90a1b	19.577	18.5385	18.0045	20.7286	18.4917	16.8776
ENSMUSG00000043716	Rpl7	867.03	708.057	906.097	997.567	798.287	883.682
ENSMUSG00000043909	Trp53bp1	91.1292	68.6645	85.8598	98.7491	77.9304	92.6775
ENSMUSG00000043940	Wdfy3	39.3081	32.4597	49.0797	51.1481	37.2688	36.8889
ENSMUSG00000043962	Thrap3	127.51	97.6624	127.794	146.931	119.005	128.631
ENSMUSG00000044167	Foxo1	94.3592	79.4513	101.085	117.64	96.2964	95.2729
ENSMUSG00000044533	Rps2	2010.28	1735.19	2372.39	2466.23	1947.28	2038.39
ENSMUSG00000044783	Hjurp	165.692	127.231	134.509	147.344	141.408	168.484
ENSMUSG00000044786	Zfp36	128.498	56.9689	68.8865	70.386	67.5648	131.468
ENSMUSG00000044791	Setd2	84.2442	63.4372	83.5242	91.5814	73.0711	82.7127
ENSMUSG00000045010	Gm4779	352.888	255.47	303.733	320.32	290.21	365.979
ENSMUSG00000045078	Rnf216	203.266	150.282	182.565	211.642	176.577	203.332
ENSMUSG00000045128	Rpl18a	968.981	721.45	843.28	910.912	828.695	940.815
ENSMUSG00000045394	Epcam	486.254	354.188	335.752	367.612	382.048	482.211
ENSMUSG00000045482	Trrap	109.239	74.3125	92.6221	103.084	86.3226	106.082
ENSMUSG00000045817	Zfp36l2	207.829	121.388	135.951	161.771	145.518	199.509
ENSMUSG00000045962	Wnk1	72.8363	54.903	75.6515	84.8349	63.6075	71.2157
ENSMUSG00000045983	Eif4g1	439.428	305.312	356.311	421.584	370.086	439.506
ENSMUSG00000046062	Ppp1r15b	196.303	141.067	178.273	193.364	169.694	194.321
ENSMUSG00000046330	Rpl37a	721.413	540.253	594.002	688.166	572.672	727.27
ENSMUSG00000046338	Gpat2	426.44	310.205	285.55	319.683	340.295	440.855
ENSMUSG00000046364	Rpl27a	426.485	338.252	416.416	475.072	393.581	431.769
ENSMUSG00000046434	Hnrnpa1	642.359	548.633	641.011	732.282	635.793	664.282
ENSMUSG00000046447	Camk2n1	74.3262	68.0391	134.437	149.074	81.7152	77.4968
ENSMUSG00000046574	Prr12	139.642	93.723	132.862	155.368	116.993	142.413
ENSMUSG00000047013	Fbxo41	71.2383	55.8795	87.3318	102.324	64.7446	74.5332
ENSMUSG00000047126	Cltc	260.725	177.883	211.227	251.62	209.226	262.306
ENSMUSG00000047215	Rpl9	472.831	384.035	498.888	558.863	446.292	486.022
ENSMUSG00000047284	Neurl4	152.854	113.452	144.272	170.703	131.056	153.537
ENSMUSG00000047675	Rps8	1317.55	1003.89	1276.79	1394.71	1170.94	1315.77
ENSMUSG00000047777	Phf13	558.955	408.981	463.755	528.603	486.444	579.65
ENSMUSG00000047945	Marcksl1	1048.98	1005.88	1188.22	1232.37	1062.33	1105.84
ENSMUSG00000048076	Arf1	542.103	434.992	497.066	568.304	477.329	550.219
ENSMUSG00000048154	Kmt2d	58.0885	38.4606	52.2439	57.3426	48.0112	57.1385
ENSMUSG00000048170	Mcmbp	178.027	147.655	174.533	194.178	160.819	180.973
ENSMUSG00000048578	Mlec	194.077	139.628	197.82	227.681	167.814	194.21
ENSMUSG00000048701	Ccdc6	272.518	240.012	327.527	382.768	288.049	282.799
ENSMUSG00000048756	Foxo3	116.319	84.3568	99.0781	114.665	98.2138	115.297
ENSMUSG00000049164	Zfp518a	134.1	85.4624	109.376	124.467	99.9547	135.214
ENSMUSG00000049339	Retreg2	343.692	287.095	337.32	357.514	314.039	352.988
ENSMUSG00000049354	Dcaf7	136.417	108.99	132.551	153.724	127.801	141.223
ENSMUSG00000049517	Rps23	897.424	732.796	865.068	940.883	815.385	901.118
ENSMUSG00000050244	Heatr1	267.732	206.545	236.732	274.603	236.462	261.088
ENSMUSG00000050310	Rictor	47.8278	31.238	37.5726	39.8969	37.7599	48.0064
ENSMUSG00000050708	Ftl1	2096.97	1811.14	2660.15	2717.26	2018.18	2090.62
ENSMUSG00000050812	Ecpas	98.9301	77.3275	98.9624	117.683	90.9097	102.536
ENSMUSG00000051223	Bzw1	481.012	366.807	435.582	501.936	403.68	490.597
ENSMUSG00000051339	2900026A02Rik	112.875	65.6163	61.8468	73.8563	81.4691	110.115
ENSMUSG00000051510	Mafg	139.376	95.9315	117.139	135.246	112.562	139.593
ENSMUSG00000051695	Pcbp1	433.311	352.584	469.784	507.492	407.022	424.538
ENSMUSG00000051853	Arf3	313.384	252.742	291.574	335.293	292.661	317.353
ENSMUSG00000052056	Zfp217	196.705	145.961	179.699	214.668	177.49	204.387
ENSMUSG00000052146	Rps10	556.015	434.347	555.263	618.302	479.601	540.069
ENSMUSG00000052296	Ppp6r1	272.828	208.673	235.869	257.105	235.736	272.226
ENSMUSG00000052488	Cherp	460.934	360.868	412.271	471.922	411.952	464.974
ENSMUSG00000052533	Nup188	232.571	175.635	227.014	249.788	205.738	231.054
ENSMUSG00000052707	Tnrc6a	61.7865	52.1671	78.4751	85.3428	59.4816	63.8788
ENSMUSG00000052833	Sae1	574.981	457.887	519.773	581.884	531.99	582.013
ENSMUSG00000052837	Junb	187.405	65.5987	85.4183	91.9143	74.6774	192.151
ENSMUSG00000052942	Glis3	157.612	88.5416	85.2164	99.1123	108.862	158.014
ENSMUSG00000052997	Uba2	205.399	173.943	199.45	231.078	192.797	215.176
ENSMUSG00000053293	Pom121	158.372	107.055	146.071	163.317	131.529	161.53
ENSMUSG00000053398	Phgdh	184.677	181.701	262.76	285.448	201.283	178.233
ENSMUSG00000053436	Mapk14	185.59	144.192	180.288	191.009	156.985	194.173
ENSMUSG00000053687	Dpep2	0	0.0376893	0.107961	0	0	0.111543
ENSMUSG00000053754	Chd8	62.1769	46.064	57.2015	67.5137	53.4302	62.9794
ENSMUSG00000053877	Srcap	153.808	119.682	129.915	149.567	145.674	151.074
ENSMUSG00000053907	Mat2a	176.619	137.873	190.177	211.397	152.162	179.907
ENSMUSG00000054199	Gon4l	126.186	92.7032	113.072	126.972	106.895	129.483
ENSMUSG00000054611	Kdm2a	71.8083	55.5125	62.8231	74.9977	64.3001	72.9854
ENSMUSG00000054766	Set	190.671	191.844	273.979	292.78	207.877	192.748
ENSMUSG00000054808	Actn4	219.323	171.796	196.515	217.954	194.296	220.122
ENSMUSG00000054874	Pcnx3	130.074	92.8923	101.751	121.173	107.05	133.762
ENSMUSG00000055024	Ep300	59.758	41.4044	55.5856	65.4445	51.5739	60.7821
ENSMUSG00000055065	Ddx17	170.125	121.071	192.57	217.814	134.823	169.952
ENSMUSG00000055204	Ankrd17	62.0239	46.2608	51.2278	58.028	54.8762	62.1686
ENSMUSG00000055319	Sec23ip	102.456	74.5072	86.9624	99.3836	90.9007	103.889
ENSMUSG00000055436	Srsf11	96.5578	66.6154	91.4919	95.481	76.4872	89.8535
ENSMUSG00000055491	Pprc1	349.445	252.021	337.996	399.568	320.342	358.985
ENSMUSG00000055612	Cdca7	450.533	400.766	489.2	533.248	451.314	454.588
ENSMUSG00000055780	Usp26	260.78	202.436	229.421	261.373	235.846	256.556
ENSMUSG00000056076	Eif3b	762.222	644.236	720.651	789.134	729.682	790.716
ENSMUSG00000056201	Cfl1	388.044	295.313	377.039	407.09	328.594	382.942
ENSMUSG00000056211	R3hdm1	26.9867	20.9297	29.1877	32.5456	24.5584	26.7559
ENSMUSG00000056342	Usp34	106.167	83.0562	101.849	110.687	92.9514	103.355
ENSMUSG00000056429	Tgoln1	200.724	149.529	171.556	192.897	173.675	201.755
ENSMUSG00000056648	Hoxb8	193.566	143.483	236.476	258.141	169.73	194.762
ENSMUSG00000056851	Pcbp2	294.491	248.575	316.042	341.85	285.476	296.513
ENSMUSG00000057113	Npm1	1435.34	1189.06	1490.17	1604.24	1341.39	1436.16
ENSMUSG00000057236	Rbbp4	163.766	134.274	156.105	175.318	151.487	162.404
ENSMUSG00000057286	St6galnac2	0.83525	0.193517	0.263966	0.546411	0.785951	1.03635
ENSMUSG00000057406	Nsd2	91.7159	75.3607	93.3227	104.478	87.0753	91.0718
ENSMUSG00000057666	Gapdh	328.764	279.894	359.811	385.265	303.847	336.943
ENSMUSG00000057738	Sptan1	292.977	219.548	239.456	276.458	253.937	288.174
ENSMUSG00000057841	Rpl32	2233.74	1829.88	2416.02	2634.79	2072.6	2292.2
ENSMUSG00000057863	Rpl36	2168.46	1626.99	2320.08	2487.2	1913.41	2100.21
ENSMUSG00000058006	Mdn1	228.568	186.617	228.933	232.889	210.494	218.312
ENSMUSG00000058290	Espl1	133.934	119.085	160.68	182.233	135.401	130.6
ENSMUSG00000058301	Upf1	279.296	231.885	258.213	300.718	270.201	284.22
ENSMUSG00000058546	Rpl23a	1597.19	1244.81	1497.69	1597.18	1473.83	1514.94
ENSMUSG00000058558	Rpl5	354.77	258.189	339.515	397.806	308.191	358.877
ENSMUSG00000058600	Rpl30	259.633	188.741	226.927	267.659	219.155	264.521
ENSMUSG00000058655	Eif4b	411.811	346.106	405.762	456.077	409.559	421.911
ENSMUSG00000058799	Nap1l1	213.69	161.156	232.713	254.352	183.302	204.04
ENSMUSG00000059005	Hnrnpa3	238.638	189.523	232.597	262.696	229.725	234.842
ENSMUSG00000059070	Rpl18	528.665	446.666	540.012	574.799	497.184	546.446
ENSMUSG00000059208	Hnrnpm	179.743	151.013	186.473	208.032	168.573	182.637
ENSMUSG00000059263	Usp47	76.2595	52.7038	61.0456	70.1746	62.3428	74.4707
ENSMUSG00000059291	Rpl11	288.157	232.889	308.959	353.03	272.466	287.36
ENSMUSG00000059796	Eif4a1	811.93	633.249	742.423	829.291	718.193	807.171
ENSMUSG00000060036	Rpl3	490.819	409.619	540.535	592.089	457.617	485.758
ENSMUSG00000060126	Tpt1	798.566	588.883	712.23	783.952	639.539	770.561
ENSMUSG00000060261	Gtf2i	76.2945	59.56	90.3771	106.166	69.8192	77.057
ENSMUSG00000060279	Ap2a1	308.948	237.755	265.651	308.831	266.351	318.863
ENSMUSG00000060373	Hnrnpc	402.896	307.763	403.839	447.145	348.848	395.901
ENSMUSG00000060671	Atp8b2	113.997	74.9943	81.408	91.7594	87.962	114.193
ENSMUSG00000060716	Plekhh1	101.574	70.8839	62.6087	73.9128	82.4781	103.752
ENSMUSG00000060938	Rpl26	1059.77	862.408	1085.62	1209.07	1044.38	1064.23
ENSMUSG00000060985	Tdrd5	84.0292	70.2613	112.187	125.076	83.9414	84.3599
ENSMUSG00000061186	Sfmbt2	109.635	77.473	99.5579	112.245	91.0729	109.175
ENSMUSG00000061315	Naca	166.249	131.723	173.05	188.312	157.31	168.86
ENSMUSG00000061410	Zcchc14	216.713	179.756	244.872	298.886	230.949	220.157
ENSMUSG00000061477	Rps7	706.574	552.011	646.084	717.922	620.696	691.187
ENSMUSG00000061479	Snrpa	256.326	182.856	228.172	255.958	198.976	262.22
ENSMUSG00000061589	Dot1l	147.592	107.036	122.726	143.849	123.623	154.297
ENSMUSG00000061607	Mdc1	145.346	112.894	157.573	175.175	136.796	142.715
ENSMUSG00000061787	Rps17	824.49	631.848	884.987	979.785	738.963	785.075
ENSMUSG00000061887	Ssbp3	164.95	141.487	202.319	227.762	157.828	162.13
ENSMUSG00000061904	Slc25a3	174.651	136.446	167.239	178.679	150.147	176.885
ENSMUSG00000061983	Rps12	994.657	720.733	776.17	876.15	840.266	987.797
ENSMUSG00000062006	Rpl34	323.26	253.09	321.98	359.345	285.677	335.531
ENSMUSG00000062115	Rai1	100.141	55.2414	61.9249	71.8773	68.21	95.8705
ENSMUSG00000062203	Gspt1	208.275	162.16	180.599	206.126	174.749	210.592
ENSMUSG00000062328	Rpl17	1223.06	983.076	1236.28	1409.61	1182.42	1210.54
ENSMUSG00000062647	Rpl7a	1191.96	1001.29	1399.98	1554.5	1115.77	1191.89
ENSMUSG00000062773	Tex101	582.063	415.381	511.176	545.489	447.98	593.892
ENSMUSG00000062825	Actg1	443.279	355.001	507.959	545.022	400.28	434.691
ENSMUSG00000062867	Impdh2	361.908	290.637	319.034	350.199	329.386	374.01
ENSMUSG00000062997	Rpl35	714.698	542.369	686.47	757.662	637.165	702.376
ENSMUSG00000063015	Ccni	193.415	152.894	208.224	235.723	172.382	191.277
ENSMUSG00000063358	Mapk1	168.05	136.405	170.162	187.131	154.505	173.987
ENSMUSG00000063455	D630045J12Rik	75.6756	44.4973	44.9305	51.2076	52.4696	75.1028
ENSMUSG00000063457	Rps15	3937.45	3055.49	3711.5	4055.34	3428.45	3899.06
ENSMUSG00000063511	Snrnp70	179.105	133.466	168.325	180.301	151.274	172.189
ENSMUSG00000063524	Eno1	108.787	98.1408	150.847	159.127	109.744	113.785
ENSMUSG00000063550	Nup98	69.0505	55.3158	68.4137	78.0135	62.038	73.0519
ENSMUSG00000063576	Klhdc3	574.003	448.038	470.297	517.872	511.33	591.863
ENSMUSG00000063646	Jakmip1	2.40322	3.11334	4.05855	4.60593	2.98925	3.07134
ENSMUSG00000063870	Chd4	911.475	534.693	524.321	602.8	628.001	900.42
ENSMUSG00000064341	mt-Nd1	13589.8	40840.9	24121.5	11230.4	28130.7	12614.3
ENSMUSG00000064345	mt-Nd2	7856.09	20429.9	12540.2	6477.55	14158.4	7174.29
ENSMUSG00000064351	mt-Co1	26148.2	89963.6	48813.6	22219.4	60707.7	23957.6
ENSMUSG00000064363	mt-Nd4	6991.05	21788.2	11918.9	5571.76	14350.9	6309.3
ENSMUSG00000064367	mt-Nd5	6111.49	12079.1	7682.45	5072.1	8956.91	5877.37
ENSMUSG00000064370	mt-Cytb	31219	104877	54532.4	24392.9	68395.9	27816.7
ENSMUSG00000066036	Ubr4	165.503	122.071	141.822	151.787	141.751	157.398
ENSMUSG00000066306	Numa1	232.899	180.098	215.137	261.34	215.977	235.455
ENSMUSG00000066357	Wdr6	241.166	192.249	240.691	267.355	218.842	248.904
ENSMUSG00000066551	Hmgb1	166.98	140.373	189.562	211.975	161.733	159.794
ENSMUSG00000066687	Zbtb16	315.754	210.513	247.032	322.87	261.686	316.024
ENSMUSG00000067274	Rplp0	1503.69	1150.95	1412.56	1511.3	1272.54	1511.97
ENSMUSG00000067338	Tuba3b	1210.61	1033.89	1207.45	1367.35	1127.02	1214.86
ENSMUSG00000067702	Tuba3a	2100.77	1729.86	1940.18	2155.69	1939.44	2116.21
ENSMUSG00000067851	Arfgef1	78.5649	60.1345	76.0941	88.1638	67.5321	77.419
ENSMUSG00000067889	Sptbn2	83.6822	52.5218	44.7032	51.1758	62.592	80.7819
ENSMUSG00000068036	Afdn	136.841	99.7852	126.105	143.61	115.184	136.375
ENSMUSG00000068039	Tcp1	515.209	407.867	486.068	547.582	445.729	517.766
ENSMUSG00000068220	Lgals1	726.396	503.243	441.753	375.933	547.691	723.611
ENSMUSG00000068823	Csde1	194.857	164.207	192.342	221.144	179.588	195.537
ENSMUSG00000068882	Ssb	524.06	427.511	526.932	575.329	501.752	521.679
ENSMUSG00000069053	Uba1y	398.365	284.558	323.091	374.837	333.047	414.033
ENSMUSG00000069769	Msi2	48.6011	40.2128	60.591	70.9823	50.418	44.982
ENSMUSG00000070047	Fat1	96.413	68.9344	96.8077	98.7413	76.9614	92.1723
ENSMUSG00000070319	Eif3g	704.452	593.634	637.922	680.583	643.789	703.181
ENSMUSG00000070348	Ccnd1	95.9551	97.046	148.39	165.476	108.157	98.1514
ENSMUSG00000070643	Sox13	149.763	101.601	91.4466	103.782	111.402	153.696
ENSMUSG00000070738	Dgkd	169.958	128.637	161.136	184.812	150.989	170.494
ENSMUSG00000071054	Safb	187.309	146.698	188.879	212.75	170.881	194.082
ENSMUSG00000071072	Ptges3	325.969	292.047	381.643	405.918	311.177	326.214
ENSMUSG00000071076	Jund	472.109	306.41	407.197	486.318	329.677	488.68
ENSMUSG00000071172	Srsf3	100.959	90.2768	115.629	124.022	98.6983	102.553
ENSMUSG00000071226	Cecr2	56.3485	45.7186	61.691	72.1755	57.0204	57.6461
ENSMUSG00000071341	Egr4	387.323	304.037	605.938	621.551	315.919	394.695
ENSMUSG00000071415	Rpl23	1138.99	922.417	1112.86	1185.5	1037.75	1155.94
ENSMUSG00000071644	Eef1g	859.647	720.607	900.911	967.734	811.417	880.333
ENSMUSG00000071646	Mta2	247.969	187.207	211.387	240.236	213.602	256.787
ENSMUSG00000071650	Ganab	332.958	259.118	342.635	372.523	292.463	335.966
ENSMUSG00000071659	Hnrnpul2	246.023	202.898	244.112	278.094	233.807	244.814
ENSMUSG00000071866	Ppia	400.297	341.852	458.596	500.171	367.685	401.7
ENSMUSG00000073481	Marc2	24.099	20.1139	26.6293	26.3445	21.6652	22.3438
ENSMUSG00000073676	Hspe1	475.845	375.516	510.664	573.398	398.63	452.939
ENSMUSG00000073700	Klhl21	199.947	137.297	150.612	169.854	160.7	204.891
ENSMUSG00000073888	Ccl27a	3.66217	1.61615	2.05754	2.72849	1.7613	4.18518
ENSMUSG00000074129	Rpl13a	1679.44	1286.97	1587.94	1699.19	1496.94	1673.56
ENSMUSG00000074480	Mex3a	147.142	99.065	107.234	128.482	115.523	152.633
ENSMUSG00000074643	Cpne1	240.857	185.105	254.976	288.154	218.819	247.249
ENSMUSG00000075463	4930594M22Rik	2.26472	1.51145	1.37278	1.20224	1.55112	2.50935
ENSMUSG00000078578	Ube2d3	31.6498	24.6904	33.7127	34.7249	27.2456	31.3443
ENSMUSG00000078652	Psme3	578.615	494.692	551.175	599.112	564.843	593.183
ENSMUSG00000078676	Casc3	249.503	177.364	207.712	239.871	212.695	248.989
ENSMUSG00000078812	Eif5a	1209.33	1037.77	1229.12	1340.49	1136.11	1230.44
ENSMUSG00000079003	Samd1	172.386	130.234	231.458	256.681	157.609	175.592
ENSMUSG00000079184	Mphosph8	264.012	202.337	225.376	256.336	237.862	278.385
ENSMUSG00000079197	Psme2	359.874	334.924	497.065	534.82	384.587	381.699
ENSMUSG00000079215	Zfp664	118.412	87.6973	113.339	125.062	101.588	119.398
ENSMUSG00000079259	Trim71	204.095	117.1	146.727	178.9	144.478	202.528
ENSMUSG00000079487	Med12	104.874	72.3042	96.4948	111.74	84.4683	105.374
ENSMUSG00000079523	Tmsb10	1044.79	819.525	1000.14	1082.01	921.258	1011.79
ENSMUSG00000079557	March2	26.4237	21.86	22.784	24.3728	22.4004	27.6476
ENSMUSG00000083012	Fam220a	0.865908	0.609026	0.889379	0.424851	0.36666	0.600811
ENSMUSG00000085423	4930594M22Rik	0	0	0.892041	0.307755	0	0.307213

## Sheet: Table S2
Table S2. Differentially methylated regions in gene promoter
					Mean of DNA methylation levels
chr	start	end	length	Number of CpG	Ground GS	Space GS	Differential DNA methylation	areaStat	Coverage_Ground-1	Proporation_Ground-1	Coverage_Ground-2	Proporation_Ground-2	Coverage_Ground-3	Proporation_Ground-3	Coverage_Space-1	Proporation_Space-1	Coverage_Space-2	Proporation_Space-2	Coverage_Space-3	Proporation_Space-3	TSS	Gene strand	Gene id	Gene name	Gene distance
chr10	70120391	70120589	199	11	0.0563131	0.330916	0.274602	130.968	19.8182	0.119266	20	0.0181818	19.9091	0.0730594	26.6364	0.409556	17.7273	0.164103	29.9091	0.355623	70120783	-	ENSMUSG00000089835	Gm7097	194
chr4	106342354	106342491	138	8	0.47736	0.757161	0.2798	60.4874	16	0.4375	13	0.548077	10	0.475	14	0.883929	21	0.696429	11	0.738636	106349480	-	ENSMUSG00000025418	Bsnd	6989
chr7	45264685	45264772	88	6	0.0440245	0.340682	0.296657	49.5994	26	0.0897436	16	0.03125	17	0	13	0.423077	18	0.537037	14	0.047619	45264914	-	ENSMUSG00000030827	Fgf21	142
chr14	47254251	47254326	76	5	0.894695	0.611366	-0.283329	-41.4178	20	0.87	17	0.929412	33	0.915152	28	0.571429	15	0.626667	22	0.672727	47198897	+	ENSMUSG00000089870	Gm15562	55354

## Sheet: Table S3
Table S3. TPM values of differentially methylated genes.
		TPM (Transcripts Per Million)
gene_id	gene_name	Ground-1	Ground-2	Ground-3	Space-1	Space-2	Space-3
ENSMUSG00000089835	Gm7097	0	0	0	0	0	0
ENSMUSG00000025418	Bsnd	0	0	0	0	0	0
ENSMUSG00000030827	Fgf21	0.678037	0.336628	1.76782	0.831683	0.38281	0
ENSMUSG00000089870	Gm15562	0	0.375743	0.358771	0	0	0

## Sheet: Table S4
Table S4. Increase in stem cell number
Culture	Days to transplant (passage)*	Number of recipient testes	Colonies/10E+5 GS cells	Stem cells/10E+5 GS cells†	Total GS cell counts	Increase in stem cell number (fold)§
Ground	26	4	200.0 ± 62.2	2000 ± 622	8160000000	1
	63	6	486.7 ± 55.3	4867 ± 553	2.55e+16	7622000
	97	6	360.0 ± 61.3	3600 ± 613	3.56e+22	7850000000000
Space	26	4	165.0 ± 35.9	1650 ± 359	9340000000	1
	63	6	506.7 ± 57.2	5067 ± 572	2.1e+16	6910000
	97	5	356.7 ± 84.0	3567 ± 840	2.18e+22	5040000000000
Values are mean±s.e.m. Results from at least four recipient testes.
*The number of days from initiation of culture to transplantation.
†It is assumed that 10% of transplanted stem cells can colonize the testis (Nagano et al., 1999).
§(Total GS cell counts at indicated time point)(Stem cells/105 GS cells at indicated time point)/(Total GS cell counts at first transplantation)/(Stem cells/105 GS cells at first transplantation).

## Sheet: Table S5
Table S5. TPM values of the top 1000 most variable genes in liver tissue of Space pups.
		TPM (Transcripts Per Million)
gene_id	gene_name	Space-1	Space-2	Space-3	Space-4	Space-5	Space-6	Ground-1	Ground-2	Ground-3	Ground.4	Ground-5	Ground-6	BDF1-1	BDF1-2	BDF1-3	BDF1-4	BDF1-5	BDF1-6
ENSMUSG00000000049	Apoh	3426.92	3609.04	3320.56	2791.88	3640.72	3531.25	3280.07	3679.77	3272.95	3231.51	2585.04	2951.33	3039.11	3599.61	3255.74	3730.21	3495.03	3727.1
ENSMUSG00000000088	Cox5a	226.766	222.791	219.161	105.478	142.48	138.162	208.785	219.247	232.724	159.64	101.589	100.877	225.766	193.951	205.975	213.748	242.507	224.577
ENSMUSG00000000171	Sdhd	382.78	383.304	369.37	163.85	296.649	298.389	316.84	306.408	379.215	319.771	179.816	168.199	428.96	391.96	408.524	479.817	477.309	404.255
ENSMUSG00000000301	Pemt	287.459	317.001	309.101	277.822	292.273	267.255	238.45	298.258	246.718	268.859	269.246	260.417	203.288	224.303	220.497	313.598	364.369	359.272
ENSMUSG00000000326	Comt	836.554	893.475	935.104	191.338	416.734	434.678	1125.35	903.293	1031.27	456.223	158.61	228.687	891.869	815.873	809.733	408.457	416.879	392.372
ENSMUSG00000000594	Gm2a	100.789	114.113	115.339	170.267	152.135	174.98	97.6348	99.9189	121.211	228.108	199.287	168.581	116.395	84.155	88.9679	97.9999	105.501	93.2521
ENSMUSG00000000673	Haao	349.229	362.033	369.049	173.69	239.294	211.625	288.682	374.15	294.934	197.582	141.812	146.73	287.484	261.126	250.834	253.089	263.466	275.135
ENSMUSG00000000753	Serpinf1	822.529	764.532	792.639	618.924	813.539	772.158	782.747	880.665	779.797	866.614	609.818	693.173	671.648	642.794	592.729	871.117	861.812	937.646
ENSMUSG00000000787	Ddx3x	74.6638	65.7352	65.0875	40.565	56.3077	74.5974	84.2665	62.7438	92.2245	105.95	64.3304	48.4616	83.6425	75.2454	88.8343	115.502	92.4543	67.2902
ENSMUSG00000000876	Pxmp4	95.6646	107.576	105.349	101.378	84.1981	70.247	141.269	121.745	133.669	87.9739	90.2386	78.9825	137.224	122.42	130.423	63.3926	53.6501	46.3915
ENSMUSG00000001123	Lgals9	662.171	692.974	710.621	524.776	688.365	677.91	566.599	584.24	552.191	573.238	509.174	482.887	729.7	726.743	732.333	785.947	799.551	754.129
ENSMUSG00000001155	Ftcd	400.09	372.243	417.982	211.785	411.243	369.282	359.345	484.25	385.884	357.243	181.063	195.608	496.749	428.555	397.647	407.289	470.019	465.583
ENSMUSG00000001211	Agpat3	62.9889	64.1465	63.3922	61.7233	54.285	60.6268	72.6726	58.3737	80.0585	73.3349	82.8798	53.2585	83.8809	81.5171	79.204	81.0796	75.2228	56.9622
ENSMUSG00000001247	Lsr	204.828	212.25	255.556	103.468	210.104	209.885	253.143	178.447	240.506	224.801	107.568	124.699	247.311	214.848	253.875	227.444	238.04	222.117
ENSMUSG00000001249	Hpn	212.959	225.708	230.081	198.001	241.815	239.494	259.677	222.236	267.958	248.43	200.982	206.642	267.224	236.491	238.369	255.745	286.516	269.321
ENSMUSG00000001435	Col18a1	361.306	314.732	372.081	225.19	294.477	368.748	421.709	369.916	401.757	432.915	293.756	296.884	413.102	406.566	357.485	452.485	433.31	348.862
ENSMUSG00000001467	Cyp51	39.5165	45.389	55.7286	34.5437	63.7064	63.6396	30.3179	29.3114	28.2452	53.1087	39.0606	19.6602	41.5063	64.9671	63.1809	52.5441	123.139	51.2657
ENSMUSG00000001663	Gstt1	353.955	345.849	391.943	246.035	627.91	551.48	306.027	468.412	306.908	529.8	180.269	212.969	360.924	300.499	330.562	563.045	574.471	609.143
ENSMUSG00000001665	Gstt3	36.7064	31.7809	31.3922	180.324	176.39	167.334	22.5739	35.7881	22.9769	155.434	162.943	106.424	49.5096	32.0174	34.1395	152.556	168.995	154.36
ENSMUSG00000001666	Ddt	792.392	806.74	712.175	513.443	735.201	601.625	648.219	753.189	726.045	550.705	399.89	391.792	838.041	772.695	755.768	956.234	1079.27	1056.71
ENSMUSG00000001670	Tat	3172.9	3263.19	4015.55	1447.43	616.057	571.149	3139.42	2793.14	2639.61	669.542	1478.96	1080.62	2101.06	1167.13	1272.78	1580.4	2308.78	2521.73
ENSMUSG00000001891	Ugp2	272.158	230.767	254.527	131.994	282.998	346.727	182.3	288.307	263.858	399.202	119.08	262.947	230.067	202.753	183.458	302.217	240.948	244.848
ENSMUSG00000001911	Nfix	37.0046	34.5314	39.9422	15.2592	25.5917	25.2091	37.185	34.7197	45.1014	28.5074	17.3377	17.9008	57.6748	45.4491	46.4878	59.3374	65.9927	55.9504
ENSMUSG00000001924	Uba1	94.1596	92.2279	108.871	57.0848	65.106	75.6127	102.132	82.5869	94.5276	85.6642	65.2481	50.0692	126.172	112.827	111.954	109.276	110.928	89.2708
ENSMUSG00000002265	Peg3	0.811507	1.41535	1.36805	26.0907	1.53616	1.70911	1.06774	1.55575	1.76247	2.33377	34.3875	27.491	2.51854	4.22607	2.90504	2.31052	2.67284	2.96436
ENSMUSG00000002289	Angptl4	132.824	153.534	139.838	100.288	73.35	71.7032	155.699	117.832	133.687	76.5352	81.1916	106.463	49.5947	64.6693	71.1761	32.8967	16.422	17.1702
ENSMUSG00000002588	Pon1	640.7	566.539	514.998	499.185	740.093	693.208	545.739	652.368	620.616	679.396	520.16	532.303	562.86	593.901	565.447	941.225	808.358	816.055
ENSMUSG00000002769	Gnmt	3011.55	2752.73	2604.63	979.74	2885.26	3005.02	2637.04	3067.35	3002.44	3417.56	1003.22	1360.21	2854.15	2066.4	1984.98	4072.28	4003.69	3827.25
ENSMUSG00000002944	Cd36	5.22424	3.18729	3.73286	44.5482	38.7962	47.3544	6.14436	3.6834	4.0983	55.0582	55.9992	30.1531	4.85073	6.86933	6.96312	19.737	18.1812	6.79568
ENSMUSG00000002985	Apoe	23019.1	21036.7	19926.8	16226.1	20435	19158.2	20867.5	22988.9	20545.8	18220.6	14510.7	18019.5	19775.8	19938.4	18663.7	22928.6	20791.8	21730
ENSMUSG00000002992	Apoc2	520.749	532.415	501.094	2027.31	704.477	608.332	596.44	576.538	522.531	560.801	2068.3	1868.59	750.839	673.109	620.192	518.913	534.089	537.63
ENSMUSG00000003053	Cyp2c29	2769.07	2397.07	2156.37	898.741	1263.21	2000.13	2005.54	1549.86	1829.48	1803.53	593.215	692.797	3241.39	3474.22	3215.58	3879.42	2565.04	2369.12
ENSMUSG00000003072	Atp5d	306.385	307.987	320.219	201.74	260.178	227.808	300.716	338.003	319.768	227.911	183.978	178.988	314.808	296.095	289.895	316.059	339.43	334.497
ENSMUSG00000003477	Inmt	1093.77	843.97	874.162	278.8	700.929	530.644	509	1315.28	575.482	534.918	166.547	162.889	449.837	395.786	347.393	1180.81	1176.77	1457.08
ENSMUSG00000003526	Prodh	57.5622	60.7097	53.9338	16.8398	51.4274	48.2097	56.9671	49.8086	61.9411	43.4121	10.3014	22.8636	67.553	37.4461	44.451	97.0191	126.499	103.501
ENSMUSG00000003528	Slc25a1	241.26	261.528	286.783	141.854	222.082	214.17	196.047	256.528	193.407	209.913	131.819	122.49	226.436	223.103	231.031	223.57	298.696	260.891
ENSMUSG00000003555	Cyp17a1	3.51787	3.15361	3.38775	259.599	275.313	278.975	4.02833	3.75551	6.86104	308.786	246.773	312.627	4.69253	4.45303	5.94764	130.299	225.481	117.951
ENSMUSG00000003585	Sec14l2	587.566	548.279	603.942	393.058	407.761	392.6	472.038	508.769	536.693	395.992	414.542	319.054	558.407	483.343	435.596	582.292	555.316	489.092
ENSMUSG00000003617	Cp	312.768	302.768	330.555	1278.05	334.758	415.991	405.996	289.163	357.931	414.833	1671.8	1401.67	345.908	475.023	493.105	351.524	285.389	266.65
ENSMUSG00000003623	Crot	193.353	196.945	170.017	76.584	130.186	128.249	256.267	189.774	233.744	140.447	112.273	143.976	308.494	420.276	396.692	331.839	244.748	212.572
ENSMUSG00000003721	Insig2	235.475	264.917	242.089	137.847	191.553	241.751	301.906	223.755	297.08	205.886	113.153	107.939	284.109	187.663	196.031	136.163	94.0826	83.7069
ENSMUSG00000003746	Man1a	52.8984	52.7194	48.0223	38.7944	50.8883	57.9072	70.9737	52.1542	71.8883	72.5827	45.7682	42.465	61.4024	58.7043	62.5706	73.1108	61.1938	57.6223
ENSMUSG00000003809	Gcdh	466.413	411.874	363.539	301.554	419.105	394.035	398.565	443.978	420.025	445.065	292.893	319.94	413.879	388.245	356.346	544.721	554.443	516.58
ENSMUSG00000003814	Calr	1250.99	1191.76	1324.37	1337.02	770.223	766.988	1185.73	896.494	1286.49	594.596	1298.27	873.023	1181.87	1341.81	1187.08	789.453	845.78	821.51
ENSMUSG00000003948	Mmd	61.6305	58.1461	50.3331	83.397	64.422	65.1904	70.7327	62.0223	85.7222	90.4567	118.58	91.3075	119.591	113.629	114.852	125.883	114.774	100.907
ENSMUSG00000004040	Stat3	19.8846	24.5425	20.0726	19.3	24.6411	32.2816	42.5838	15.6857	31.7864	30.6654	27.3753	19.7034	37.4573	39.0128	50.6715	32.308	32.9546	23.0872
ENSMUSG00000004098	Col5a3	26.1352	22.3327	27.3963	15.4992	10.3902	9.51562	26.2663	50.8515	21.7759	12.582	10.5645	9.77714	21.9553	19.7044	16.5207	5.91073	4.12486	6.02165
ENSMUSG00000004207	Psap	299.889	297.329	286.626	195.43	266.97	312.672	374.394	250.168	374.34	367.461	263.14	247.31	416.412	425.288	408.285	488.503	493.081	377.745
ENSMUSG00000004460	Dnajb11	124.811	110.359	126.017	83.9642	52.3176	65.7062	118.747	72.8798	151.098	54.5925	91.7642	52.6848	113.381	118.258	114.555	84.6505	90.7046	79.4959
ENSMUSG00000004558	Ndrg2	726.297	808.234	768.908	343.153	807.911	787.34	723.429	615.534	825.02	715.502	349.834	391.883	1068.37	956.195	969.577	1534.59	1601.34	1290.95
ENSMUSG00000004610	Etfb	604.034	617.105	608.57	574.734	667.193	575.887	536.856	649.634	537.75	558.136	494.391	488.765	613.96	591.452	591.211	654.748	700.874	714.149
ENSMUSG00000004789	Dlst	47.3777	47.1093	48.9831	21.2093	34.6369	36.7094	43.3591	38.2368	47.9682	40.4623	22.7735	21.8117	66.508	52.319	52.9478	56.6166	62.4469	48.5854
ENSMUSG00000004980	Hnrnpa2b1	132.05	131.646	135.19	89.0581	91.3251	86.335	110.826	121.129	115.507	102.778	78.6856	78.1386	141.218	140.303	145.37	142.68	133.362	134.811
ENSMUSG00000005089	Slc1a2	13.8159	16.577	9.3571	26.4062	21.81	21.4874	13.3032	9.92221	19.9261	25.3472	44.7901	35.6107	16.0648	13.3233	14.4996	34.9721	32.1492	28.1954
ENSMUSG00000005268	Prlr	13.9426	11.1306	10.8246	350.589	59.2127	57.9702	7.99098	13.651	5.74579	75.3541	482.86	301.762	7.58894	21.5033	21.205	68.5324	68.9602	62.8201
ENSMUSG00000005312	Ubqln1	98.8611	87.3412	93.3444	42.3228	51.8009	66.6051	103.399	75.6135	113.698	75.5208	49.1667	39.2999	113.889	99.0157	100.956	101.475	82.5995	67.8368
ENSMUSG00000005354	Txn2	108.592	107.158	103.119	73.1973	98.6522	91.5398	107.639	105.684	101.701	79.6065	64.5888	60.5879	127.334	118.779	114.127	123.223	134.868	129.066
ENSMUSG00000005373	Mlxipl	224.802	161.133	234.602	128.014	218.082	192.412	202.503	345.692	210.113	242.787	70.5765	87.9202	177.252	169.586	157.984	199.901	221.219	265.009
ENSMUSG00000005514	Por	94.587	86.9048	90.2174	156.86	163.611	205.057	99.4918	68.1344	87.923	158.889	152.428	156.828	106.538	130.911	133.112	336.993	342.127	276.49
ENSMUSG00000005547	Cyp2a5	193.149	203.576	111.19	941.721	821.259	1106.34	253.564	159.286	277.625	946.739	608.824	592.207	293.176	158.546	168.041	1182.64	1517.88	1137.87
ENSMUSG00000005610	Eif4g2	109.849	100.352	94.8587	50.4974	58.3962	78.9264	119.302	84.2582	138.53	97.4085	78.1722	55.4713	120.567	108.454	120.98	118.892	115.063	79.8723
ENSMUSG00000005677	Nr1i3	60.5398	45.7744	39.5289	117.599	220.208	169.457	77.1464	110.292	95.337	243.055	95.0511	222.581	71.6206	94.5462	63.5617	132.016	103.451	114.94
ENSMUSG00000005681	Apoa2	36532.9	36752.6	34650.6	50643	41582.8	34517.7	30805.7	43973.6	30187.9	28690.2	41321.8	44683.2	25821.4	30887.4	26879.1	30728.8	29912.5	32844.8
ENSMUSG00000005803	Sqor	106.478	93.3059	93.9446	84.9786	105.353	105.655	78.6541	108.798	77.9974	111.501	89.7455	70.3738	98.3998	107.793	108.483	152.33	152.136	150.468
ENSMUSG00000006373	Pgrmc1	1712.01	1730.16	1503.84	786.657	1324.46	1300.71	1728.58	1775.72	1822.97	1519.86	794.069	782.345	1933.65	1661.5	1815.85	1996.02	1840.57	1692.75
ENSMUSG00000006522	Itih3	510.776	535.063	486.715	730.014	503.75	614.925	1057.91	480.429	539.964	499.106	829.911	804.401	705.859	1071.2	1087.35	611.916	568.143	507.445
ENSMUSG00000006529	Itih1	527.555	498.125	550.567	519.486	460.84	570.296	600.508	522.186	505.267	569.122	683.528	622.016	579.02	667.135	624.17	679.038	662.983	603.121
ENSMUSG00000006932	Ctnnb1	93.9476	87.719	92.222	54.0865	62.3245	66.996	101.916	83.2311	99.8696	82.5028	70.0246	53.4077	114.734	101.894	105.752	121.705	119.771	95.8223
ENSMUSG00000006998	Psmd2	104.09	86.8745	93.6873	47.4688	61.5188	73.3424	102.115	73.9838	105.417	79.9073	62.0427	44.5328	145.964	126.216	126.798	120.269	119.386	88.5382
ENSMUSG00000007891	Ctsd	282.056	288.243	290.763	220.46	292.6	339.151	323.43	267.032	315.155	400.306	259.548	229.039	311.726	308.817	318.67	345.811	368.658	300.174
ENSMUSG00000007892	Rplp1	1650.25	1759.93	1701.3	1658.55	1587.9	1521.79	1673.76	1682.87	1661.17	1229.01	1524.65	1294.25	1527.46	1408.19	1408.86	1262.91	1572.28	1379.44
ENSMUSG00000008035	Mid1ip1	68.1164	51.8603	66.627	15.1653	54.1758	42.0737	40.0494	79.3342	41.618	31.1809	10.7128	22.4577	70.6285	52.0805	58.044	130.258	139.543	116.086
ENSMUSG00000008348	Ubc	134.935	100.701	165.926	56.0906	73.5758	66.3415	122.298	154.388	122.057	75.3394	48.1373	44.9859	92.4673	100.313	84.4757	94.5889	102.507	108.613
ENSMUSG00000008540	Mgst1	3942.59	4014.8	3854.12	1608.47	2382.33	2042.91	3597.43	4609.08	3421.44	2167.93	1285.86	1310.1	3235.48	3066.86	2849.95	2865.64	2769.52	3001.06
ENSMUSG00000008682	Rpl10	374.057	420.872	421.22	305.767	335.372	335.88	325.751	383.397	370.642	297.562	281.688	265.533	311.365	328.475	321.092	298.541	341.821	323.65
ENSMUSG00000009281	Rarres2	344.968	303.269	332.804	113.225	332.053	302.741	350.228	433.146	284.074	247.609	80.8949	115.198	294.489	253.458	249.522	433.833	437.382	497.408
ENSMUSG00000009291	Pttg1ip	124.575	121.51	114.273	69.1087	97.0146	106.274	122.454	119.276	140.707	110.883	86.1894	85.569	145.426	128.542	132.518	164.922	151.586	127.17
ENSMUSG00000009566	Fpgs	109.825	111.433	119.77	80.9452	94.3007	92.7781	145.901	124.938	108.955	90.022	76.9228	74.015	182.717	151.308	157.448	129.412	109.039	96.6544
ENSMUSG00000009614	Sardh	289.009	237.256	230.15	182.017	314.955	337.068	329.801	271.821	374.781	429.671	250.544	212.069	368.228	295.744	259.034	578.379	578.271	443.835
ENSMUSG00000009633	G0s2	78.2857	67.7596	76.3132	588.342	571.114	172.541	122.165	130.151	86.5919	197.522	347.709	241.419	261.758	147.128	157.681	128.696	69.3362	67.3114
ENSMUSG00000009863	Sdhb	276.23	266.889	269.037	160.234	230.139	216.35	226.48	332.339	250.918	217.074	133.312	143.206	238.115	214.385	194.264	274.689	283.449	294.253
ENSMUSG00000010025	Aldh3a2	83.7034	59.7515	52.2063	83.0006	121.614	109.532	52.9294	70.6459	57.4527	149.053	95.0579	75.1215	114.549	86.6535	84.448	192.278	155.115	115.728
ENSMUSG00000010064	Slc38a3	576.537	513.1	577.712	567.071	892.995	862.164	462.397	519.224	382.378	810.571	562.096	545.988	673.557	584.605	626.02	1114.06	1448.26	1232.84
ENSMUSG00000010122	Slc47a1	90.9372	75.6571	88.0986	88.7012	140.131	125.268	86.3202	125.423	88.797	148.302	78.0704	86.5987	91.2699	74.4586	65.416	154.991	158.247	152.801
ENSMUSG00000010277	2610507B11Rik	43.2297	42.5422	39.2067	21.8163	25.592	32.381	50.9985	35.4446	54.3579	36.9135	31.1205	19.9465	58.2227	47.2007	55.756	59.1943	64.9857	43.3511
ENSMUSG00000010601	Apol7a	78.6217	68.9414	70.1681	68.6085	77.0965	58.7936	66.2032	72.9861	62.1552	53.9791	78.4204	53.8269	77.2153	66.3443	66.459	162.484	156.151	143.291
ENSMUSG00000010609	Psen2	82.5945	86.7132	95.2174	42.0845	86.2569	75.0373	80.14	98.569	83.3915	69.0554	30.5657	35.892	89.6743	86.3736	78.5121	104.91	92.7768	95.7093
ENSMUSG00000010651	Acaa1b	1112.19	804.893	902.755	313.449	729.508	476.873	703.757	1225.59	723.975	727.323	241.534	329.17	983.428	832.265	713.639	1242.62	992.914	1051.01
ENSMUSG00000010663	Fads1	211.525	200.368	225.856	587.714	287.727	280.009	147.86	177.02	146.02	350.399	729.009	363.905	198.566	234.585	228.298	362.378	465.867	336.367
ENSMUSG00000012428	Steap4	78.2007	67.7152	56.3647	40.8739	59.0814	99.6144	212.01	44.1506	78.7338	77.0251	63.3458	34.4515	62.9652	72.814	158.79	74.2472	75.2291	45.1813
ENSMUSG00000013593	Ndufs2	231.124	225.218	222.191	125.684	178.998	185.706	218.692	202.648	253.697	203.593	149.218	120.029	261.887	225.486	244.566	261.919	272.784	243.312
ENSMUSG00000013846	St3gal1	50.6979	43.974	40.2948	23.3437	36.0079	42.0662	80.072	45.0679	63.3216	32.4881	21.6719	27.0751	62.6074	68.264	82.6764	48.2371	39.225	37.083
ENSMUSG00000014077	Chp1	108.906	113.424	103.715	49.8348	80.7005	109.423	120.424	88.2058	148.845	111.94	71.0937	65.8451	132.806	139.743	145.91	148.921	144.258	100.352
ENSMUSG00000014867	Surf4	248.236	246.922	248.046	207.309	153.15	164.439	219.453	189.15	244.72	171.557	221.584	140.982	246.312	239.76	241.788	212.46	230.484	189.007
ENSMUSG00000014905	Dnajb9	122.801	103.069	93.4755	29.8137	26.4514	32.7702	109.695	100.178	106.194	32.1268	37.8126	31.5673	90.0215	85.5178	85.0309	46.9779	39.9356	32.822
ENSMUSG00000015083	C8g	562.173	569.457	548.335	515.459	561.951	484.095	539.687	583.612	548.987	455.959	471.207	428.404	490.331	446.666	453.642	514.643	552.257	530.513
ENSMUSG00000015112	Slc25a13	116.869	113.136	116.226	62.2547	94.6916	108.323	118.599	104.822	140.775	121.814	79.7095	70.8155	142.173	135.892	125.867	182.755	149.566	114.379
ENSMUSG00000015243	Abca1	45.0347	36.6406	40.7085	21.0958	25.4908	37.1943	44.736	42.5547	50.1325	43.1856	36.4852	20.6449	49.3137	44.8886	47.5061	39.5202	37.6761	29.865
ENSMUSG00000015357	Clpx	192.2	193.174	156.217	80.1478	105.501	136.502	284.38	240.414	269.498	154.168	95.5695	75.7364	257.06	251.99	248.006	136.439	81.2897	72.8216
ENSMUSG00000015451	C4a	114.722	134.109	146.21	6.08077	7.11738	11.1507	239.494	93.8356	201.376	11.0526	11.5149	7.4678	167.541	101.708	135.529	12.0339	12.4933	8.56201
ENSMUSG00000015656	Hspa8	644.222	587.808	598.946	221.833	219.356	244.163	522.683	440.728	673.8	250.873	158.104	249.282	313.413	245.596	225.61	219.24	227.942	215.28
ENSMUSG00000015714	Cers2	238.608	219.324	227.044	143.403	194.33	197.214	235.66	222.05	216.908	198.858	122.842	106.907	244.187	216.153	207.967	266.153	289.618	263.001
ENSMUSG00000015806	Qdpr	634.567	609.977	625.004	557.777	617.94	563.01	433.051	615.993	450.901	539.976	496.981	386.315	477.832	381.345	376.905	691.44	800.23	739.307
ENSMUSG00000015837	Sqstm1	369.448	362.756	352.274	212.137	282.297	266.857	314.186	316.519	390.65	300.743	220.046	179.79	371.649	387.929	395.172	342.287	297.353	277.307
ENSMUSG00000015846	Rxra	131.617	132.022	116.724	68.2333	87.5298	108.197	152.851	85.3644	155.195	130.191	92.9878	85.9245	166.025	152.916	183.952	180.698	205.729	139.626
ENSMUSG00000015890	Amdhd1	223.096	213.679	219.862	132.44	225.137	212.379	192.423	256.871	178.127	183.929	120.46	118.53	270.4	270.36	260.38	335.637	300.048	308.22
ENSMUSG00000015970	Chdh	69.5252	67.5415	68.1365	32.5897	52.148	58.8857	68.2395	57.3458	76.1205	71.0621	43.1092	26.529	78.6018	72.3921	74.5039	81.7402	75.7182	60.0129
ENSMUSG00000016024	Lbp	53.1173	62.9219	49.2099	80.135	67.7458	81.104	111.244	51.5285	77.3503	88.1173	113.106	98.1873	70.5128	121.602	179.096	68.3479	55.8992	55.2062
ENSMUSG00000016194	Hsd11b1	459.488	445.581	408.681	620.276	549.892	542.991	444.245	484.146	438.982	548.876	603.511	581.737	390.489	402.562	395.993	457.372	416.982	438.057
ENSMUSG00000016256	Ctsz	351.312	450.106	394.403	577.405	508.031	503.774	450.617	377.397	484.142	547.117	612.886	600.585	413.206	400.034	419.909	399.567	382.311	382.127
ENSMUSG00000016319	Slc25a5	529.879	587.413	558.265	331.092	469.949	456.063	495.308	530.066	532.757	475.32	314.886	344.019	555.677	471.943	481.424	571.583	617.723	585.495
ENSMUSG00000016534	Lamp2	152.176	147.326	135.679	79.1097	112.591	124.224	166.242	146.003	178.704	140.469	101.152	92.6046	158.805	160.776	158.914	182.332	158.282	140.594
ENSMUSG00000016756	Cmah	45.5803	45.478	49.0279	22.2415	17.3014	21.8074	52.425	40.1768	52.1929	27.7081	30.5046	17.2026	47.2361	48.7743	50.7621	24.5935	28.4748	26.8042
ENSMUSG00000016942	Tmprss6	347.476	346.699	338.156	190.292	266.734	311.359	374.799	312.262	415.859	351.942	283.427	253.877	396.601	336.059	349.992	413.66	441.155	353.15
ENSMUSG00000017009	Sdc4	478.861	552.813	551.455	309.764	294.382	346.666	616.075	479.104	520.395	281.454	308.304	283.848	402.548	609.584	587.832	656.259	523.35	506.909
ENSMUSG00000017344	Vtn	3087.59	3270.22	3125.86	4491.8	2987.57	2939.58	4141.66	3182.56	3309.12	2750.4	5464.5	4950.58	3377.71	3705.14	3933.92	3121.15	3168.92	3498.93
ENSMUSG00000017453	Pipox	300.488	309.893	299.975	141.297	325.925	296.778	274.51	318.358	289.042	303.433	118.644	147.181	286.403	299.347	279.206	378.606	342.035	370.315
ENSMUSG00000017493	Igfbp4	693.819	689.135	625.469	1095.87	728.362	721.983	869.398	688.196	890.38	805.58	1292.24	1010.85	941.688	845.312	920.428	1062.45	1244.91	1092.51
ENSMUSG00000017707	Serinc3	107.072	127.307	114.327	86.2779	88.273	134.664	143.021	89.0989	181.01	164.482	127.315	91.5743	134.792	116.898	141.645	117.65	115.961	79.898
ENSMUSG00000017718	Afmid	123.163	122.863	102.694	57.2506	125.471	134.939	130.856	137.923	155.558	105.968	46.4929	68.4297	169.913	122.112	115.384	192.406	206.192	204.462
ENSMUSG00000017754	Pltp	16.5136	22.2722	23.4857	34.5384	110.935	129.555	19.1763	28.7633	18.2318	84.6358	26.9708	19.9548	10.9799	10.7716	10.331	13.8282	20.9473	15.555
ENSMUSG00000017950	Hnf4a	327.123	348.609	317.093	196.352	239.729	292.957	361.482	251.234	437.141	300.672	244.457	204.208	341.796	286.711	369.378	295.605	314.191	246.942
ENSMUSG00000018042	Cyb5r3	324.738	321.433	409.387	460.142	381.25	396.336	302.071	428.998	278.143	422.561	465.41	302.517	297.643	263.835	238.802	298.822	379.841	358.822
ENSMUSG00000018166	Erbb3	26.6319	39.2411	48.0038	32.2942	54.4016	57.0053	43.2492	47.8234	58.0065	73.7155	35.8713	37.1696	65.3965	90.3292	63.721	114.929	88.5714	78.6637
ENSMUSG00000018171	Vmp1	71.4892	72.8618	74.5693	34.0315	42.9134	46.7466	89.6658	71.7041	116.768	52.1591	30.9517	31.3389	73.2902	59.7883	70.5525	49.6836	46.6392	44.1533
ENSMUSG00000018340	Anxa6	105.741	104.928	115.486	45.3895	86.5462	87.2826	98.8104	100.471	98.9181	81.22	40.7971	44.6454	120.697	119.737	118.79	164.492	166.647	155.848
ENSMUSG00000018417	Myo1b	51.9069	52.9156	56.3134	20.0281	23.7023	36.0676	52.2483	44.2535	62.6993	44.2836	24.3416	20.4936	58.5494	44.5324	49.0649	48.6248	44.2302	33.992
ENSMUSG00000018474	Chd3	38.6932	33.382	36.3634	53.1426	60.2145	44.9562	48.5559	39.7176	63.9354	43.307	36.8219	31.9347	61.4165	47.9162	50.5591	47.3492	50.8355	49.8183
ENSMUSG00000018574	Acadvl	302.197	309.523	296.108	206.19	235.723	246.738	282.158	266.516	322.808	292.27	279.244	238.375	356.731	340.691	337.83	352.064	332.841	286.323
ENSMUSG00000018659	Pnpo	119.839	125.079	121.227	49.9604	93.4244	87.8924	130.387	104.418	141.281	81.5981	53.2642	63.264	147.511	164.506	157.451	156.44	160.441	143.102
ENSMUSG00000018677	Slc25a39	328.336	338.645	319.707	182.491	269.647	258.692	362.259	316.392	375.665	274.383	195.349	177.396	402.497	368.203	387.513	378.138	411.512	373.041
ENSMUSG00000018770	Atp5g3	429.697	439.523	423.166	264.254	326.633	290.841	381.797	464.379	406.263	313.153	255.95	233.031	393.02	338.744	330.766	380.562	422.181	429.692
ENSMUSG00000018796	Acsl1	229.073	193.443	196.508	206.706	172.767	162.251	297.791	223.491	290.007	174.05	302.49	194.831	251.439	268.839	197.724	238.313	214.878	188.202
ENSMUSG00000019082	Slc25a22	80.8708	70.6807	81.7656	72.296	124.721	111.422	71.4922	65.1983	61.5525	113.446	68.5014	72.8193	109.408	60.0197	66.2585	81.8769	81.2021	73.8627
ENSMUSG00000019122	Ccl9	82.458	78.3691	72.6161	144.616	109.825	140.299	73.5522	63.327	88.4271	129.411	158.538	107.599	92.6026	100.512	112.517	117.558	115.188	97.1086
ENSMUSG00000019132	BC005537	56.7979	47.2343	51.4822	36.7537	48.6555	50.1311	51.9623	52.5252	69.4315	61.8194	41.4797	34.7916	54.8965	60.2072	60.99	89.7662	89.4321	71.9561
ENSMUSG00000019232	Etnppl	81.5277	79.707	89.729	14.002	32.2709	31.7837	51.2731	131.677	94.4684	37.8004	6.89094	15.1737	81.0506	39.0164	42.5009	61.3879	48.3103	70.6676
ENSMUSG00000019312	Grb7	62.6917	77.2251	85.1449	46.328	84.9379	73.1604	64.0622	72.5276	73.3109	84.7815	46.0538	47.5934	86.0257	86.9405	80.2737	122.508	144.164	122.796
ENSMUSG00000019368	Sec14l4	113.533	103.106	119.752	31.6831	58.7489	89.2168	119.832	79.7099	132.562	104.497	46.6104	40.2231	120.663	104.863	120.394	166.015	175.158	109.049
ENSMUSG00000019428	Fkbp8	141.343	139.056	140.312	86.7715	120.756	112.23	129.731	138.843	134.486	123.325	83.4573	77.3485	158.415	158.103	161.428	170.624	172.97	151.449
ENSMUSG00000019818	Cd164	195.876	184.5	179.463	111.204	130.532	158.792	204.321	189.472	233.578	176.075	152.367	107.542	196.582	191.498	208.95	218.158	182.245	164.996
ENSMUSG00000019838	Slc16a10	29.8444	26.9145	25.3226	14.3113	21.3091	26.7238	38.625	26.249	50.1778	27.4794	12.316	11.7092	45.5804	32.2677	32.7232	58.4687	51.5358	41.014
ENSMUSG00000019987	Arg1	1975	2119.16	2209.53	1321.67	1705.52	1809.55	1723.41	2028.65	1742.78	1518.22	966.681	1686.1	1832.74	1449	1812.12	1707.03	1836.86	1966.81
ENSMUSG00000020010	Vnn3	85.1775	70.9142	84.9492	244.88	147.36	147.706	62.354	105.131	65.7034	150.343	303.872	267.569	61.5408	84.2975	68.0417	136.469	132.151	127.519
ENSMUSG00000020017	Hal	225.483	204.985	209.793	105.669	280.953	285.926	188.301	230.992	172.782	213.396	87.3167	88.2666	306.076	286.175	314.997	431.341	390.494	382.546
ENSMUSG00000020048	Hsp90b1	640.831	502.232	632.192	420.432	332.128	392.562	568.994	401.992	795.631	368.607	488.966	269.662	561.036	536.013	456.706	531.279	571.295	470.689
ENSMUSG00000020051	Pah	1313.51	1252	1075.85	719.165	914.815	986.128	1148.99	1268.54	1332.32	914.387	633.201	733.793	1359.15	988.589	952.149	1991.56	1905.59	1983.68
ENSMUSG00000020052	Ascl1	0	0	0	403.813	1.48776	0	0	0	0	0	462.665	144.333	0	0	0	0	0	0
ENSMUSG00000020053	Igf1	149.748	168.511	160.841	133.545	151.225	136.368	134.012	161.697	133.18	123.787	129.508	140.035	107.946	146.598	142.368	155.033	206.896	209.019
ENSMUSG00000020072	Pbld2	169.072	163.367	166.485	76.9752	164.364	132.209	131.85	175.439	173.832	156.129	55.6298	81.9653	176.95	179.582	136.669	191.254	181.626	174.702
ENSMUSG00000020089	Ppa1	129.807	129.961	120.202	82.3728	108.241	100.618	139.108	107.369	141.072	87.5027	75.9505	63.3824	180.899	168.845	181.906	160.171	161.576	148.329
ENSMUSG00000020091	Eif4ebp2	120.629	119.79	111.86	72.0161	98.3194	108.631	123.749	105.077	145.906	134.007	111.502	75.6302	149.055	135.269	141.274	158.666	165.19	126.295
ENSMUSG00000020098	Pcbd1	821.788	794.252	793.888	731.714	834.607	717.639	694.306	885.322	643.409	656.576	578.157	532.707	692.401	737.369	683.929	825.814	911.237	931.947
ENSMUSG00000020122	Egfr	203.538	181.158	170.701	36.8923	27.7883	45.0513	212.762	126.263	105.84	32.4934	37.0019	48.9461	113.659	139.274	185.202	51.7125	70.9128	76.9359
ENSMUSG00000020150	Gamt	307.691	291.836	326.857	636.133	596.613	512.736	251.703	387.282	206.748	429.65	562.452	420.236	255.943	246.719	198.368	365.271	489.543	464.394
ENSMUSG00000020182	Ddc	67.4631	50.6246	45.2707	17.0646	11.2529	11.8883	68.2423	60.6371	65.2259	13.1795	18.4022	13.4284	62.6985	47.4496	54.157	47.1102	33.0758	36.7643
ENSMUSG00000020190	Mknk2	87.3373	101.468	100.025	32.4987	48.7155	60.642	71.1346	73.9553	91.4978	66.3239	28.6798	49.6301	49.8029	43.0718	46.9621	77.6648	107.162	87.2649
ENSMUSG00000020258	Glyctk	148.551	138.738	141.52	72.1568	88.6487	91.9541	150.166	117.697	151.964	105.262	83.7915	71.8504	162.843	129.922	138.491	137.892	155.089	119.847
ENSMUSG00000020321	Mdh1	634.911	596.349	607.171	359.344	453.187	429.048	548.123	648.665	565.848	441.358	313.843	305.446	566.163	487.355	483.447	612.63	657.813	687.978
ENSMUSG00000020368	Canx	178.846	165.251	176.7	89.6175	96.0075	130.649	196.128	123.951	236.896	147.054	136.164	84.2604	217.816	198.495	199.214	196.065	194.713	133.99
ENSMUSG00000020372	Rack1	133.743	151.528	142.099	102.827	117.269	116.953	132.407	132.471	150.964	110.232	98.6664	80.9826	123.017	119.119	127.023	105.751	132.658	110.463
ENSMUSG00000020402	Vdac1	168.694	169.751	170.837	103.308	151.731	151.557	148.053	146.121	168.523	161.303	99.8143	101.086	177.823	149.256	154.958	208.241	241.827	197.446
ENSMUSG00000020429	Igfbp1	207.452	161.812	255.541	106.833	39.5334	41.1211	344.352	145.809	313.039	34.3308	89.8472	75.2833	31.8857	151.026	100.569	62.2603	21.5299	30.2365
ENSMUSG00000020432	Tcn2	136.843	120.004	121.642	200.869	258.334	251.033	151.686	136.576	149.009	283.312	216.821	226.208	121.347	122.73	131.989	251.347	248.887	242.207
ENSMUSG00000020456	Ogdh	87.643	79.9976	91.5421	52.1134	69.6596	76.7744	106.127	80.0509	113.102	88.1834	63.3456	53.0438	130.248	106.515	104.408	104.154	100.393	84.022
ENSMUSG00000020458	Rtn4	11.1053	8.05444	10.0445	14.2023	18.3034	22.4602	8.28249	9.36564	5.59851	27.3122	19.2442	16.7083	5.23097	7.87393	7.8034	38.6155	40.9669	29.2696
ENSMUSG00000020483	Dynll2	182.904	176.201	165.553	98.072	116.112	111.87	175.537	144.102	219.121	139.832	111.081	79.6987	231.288	183.221	198.532	212.05	195.669	165.872
ENSMUSG00000020484	Xbp1	151.923	141.843	133.019	110.016	120.878	133.378	220.178	109.449	192.276	99.5153	143.175	84.6206	143.276	144.034	165.969	133.248	158.613	135.556
ENSMUSG00000020534	Shmt1	112.289	99.4929	116.478	104.424	121.168	103.775	101.963	113.769	116.32	120.121	106.802	126.023	140.544	126.075	115.5	200.214	201.508	192.829
ENSMUSG00000020538	Srebf1	138.188	99.2761	141.264	40.6738	95.2372	96.7839	80.4396	145.883	80.676	69.0981	47.8217	43.0236	122.257	101.352	104.033	233.244	321.528	282.236
ENSMUSG00000020553	Pctp	59.6394	52.5265	49.7061	41.5761	112.329	107.142	45.6125	62.4704	46.2157	95.7224	48.5833	43.264	89.828	92.3442	79.8675	143.377	122.901	86.4513
ENSMUSG00000020571	Pdia6	279.905	257.657	283.621	295.456	165.452	190.245	279.777	194.168	337.371	164.282	357.382	260.057	282.11	308.986	301.196	179.325	185.907	168.318
ENSMUSG00000020592	Sdc1	147.678	124.035	141.609	159.816	170.069	173.189	127.108	116.822	130.618	140.095	197.815	138.1	126.992	144.055	149.168	284.093	230.348	211.297
ENSMUSG00000020593	Lpin1	88.2576	103.465	147.856	12.659	12.2914	18.0328	48.378	57.5589	54.2893	31.9865	8.60014	27.533	7.28456	6.5339	9.01815	14.4138	21.6978	15.5
ENSMUSG00000020609	Apob	731.801	777.478	708.864	434.997	487.214	667.917	995.344	578.505	1153.32	900.741	772.244	529.304	1058.73	1051.27	1104.07	988.668	817.533	572.128
ENSMUSG00000020644	Id2	31.0693	34.6443	24.6252	71.0956	149.129	109.117	63.8478	46.6032	74.117	123.219	73.0608	42.8967	99.9442	156.184	135.585	165.137	106.602	122.386
ENSMUSG00000020719	Ddx5	166.082	146.882	180.884	139.885	133.03	139.277	165.893	212.304	192.313	194.913	133.785	149.456	186.4	170.125	169.579	176.508	187.869	185.148
ENSMUSG00000020733	Slc9a3r1	262.378	236.591	231.541	115.933	272.92	249.859	309.844	272.771	264.094	217.359	103.208	109.638	287.881	236.01	268.576	284.086	339.616	335.284
ENSMUSG00000020741	Cluh	104.2	93.9886	101.775	48.9733	77.8493	94.1298	119.567	85.5358	124.763	110.317	67.2885	55.0056	163.725	135.277	144.557	155.552	139.688	97.772
ENSMUSG00000020777	Acox1	781.238	707.846	699.819	403.726	714.378	682.412	874.974	766.431	699.153	708.134	397.818	449.369	840.421	965.06	826.28	840.484	787.034	717.471
ENSMUSG00000020821	Kif1c	79.148	71.8439	71.5357	41.85	57.6125	68.7645	82.5434	63.1503	102.421	93.9839	54.5947	47.4588	119.319	102.75	116.569	131.175	121.802	92.7432
ENSMUSG00000020850	Prpf8	63.3307	56.6836	63.0982	31.0627	45.4815	55.8966	65.8655	52.413	71.1826	59.8328	37.0613	34.5439	87.8669	82.3966	77.3753	94.2657	89.7269	68.5303
ENSMUSG00000020857	Nme2	425.113	462.987	434.53	349.269	290.1	251.131	410.777	434.265	439.876	221.992	277.895	251.131	360.569	348.112	363.405	253.29	285.002	293.965
ENSMUSG00000020865	Abcc3	100.098	76.4943	67.3341	7.78761	75.8782	103.607	91.5017	84.92	93.2069	117.776	2.96435	5.16882	142.559	140.582	106.554	202.371	145.745	101.794
ENSMUSG00000020884	Asgr1	686.548	671.5	657.077	1264.72	676.204	639.113	657.928	772.313	595.796	635.256	1243.77	1005.63	596.019	681.827	636.886	745.168	766.461	715.402
ENSMUSG00000020889	Nr1d1	48.9508	59.9882	67.2879	94.4351	120.518	115.594	5.09144	28.2467	13.7412	113.007	76.7365	68.1934	16.4124	46.8949	19.4021	176.023	151.315	177.585
ENSMUSG00000020917	Acly	271.69	197.958	426.678	70.8693	139.399	136.679	79.5337	183.685	66.9166	126.726	50.1873	61.0541	99.9269	88.0635	84.0375	140.182	222.855	150.136
ENSMUSG00000020926	Adam11	42.393	23.8491	23.8045	0.596814	14.4763	11.9693	57.3264	70.6795	40.4669	16.3962	0.437552	0.901819	29.1114	23.6409	25.6271	18.5983	13.0953	26.3392
ENSMUSG00000020964	Sel1l	61.8939	52.3212	63.2688	41.7689	28.7495	39.5143	63.5811	46.9561	95.2069	44.2291	65.8175	34.9462	64.3547	54.1694	54.5896	51.7319	55.3025	38.3266
ENSMUSG00000021000	Mia2	60.2689	58.7683	59.9878	34.3528	48.059	52.5926	55.1215	54.6132	61.4766	66.0255	37.9714	35.7972	64.0514	58.7217	59.909	71.127	69.479	58.0065
ENSMUSG00000021033	Gstz1	363.67	339.761	318.484	264.681	327.81	304.394	316.948	326.659	320.275	288.444	269.364	246.765	334.598	323.039	302.066	427.698	446.271	392.655
ENSMUSG00000021048	Mthfd1	133.441	114.088	132.35	67.0563	121.597	120.053	122.904	121.331	115.349	117.169	61.9575	74.2598	168.092	154.16	136.882	220.097	191.022	181.848
ENSMUSG00000021069	Pygl	201.35	178.879	202.365	70.7355	116.756	142.873	177.081	172.158	181.999	167.414	72.1214	94.8272	190.742	146.174	141.713	198.787	188.888	164.743
ENSMUSG00000021091	Serpina3n	511.886	559.704	515.586	520.829	608.153	777.071	999.368	479.382	625.357	666.353	597	742.006	815.736	1325.96	1180.06	790.332	739.284	639.704
ENSMUSG00000021097	Clmn	17.5745	17.4472	17.3006	16.422	20.3658	21.1914	20.2505	17.0708	29.0545	30.5262	21.7694	19.8204	22.4428	18.3238	18.6753	30.5373	39.6887	31.8888
ENSMUSG00000021127	Zfp36l1	79.3555	95.6217	103.488	102.58	195.42	134.032	135.098	129.757	192.815	197.15	102.909	100.918	146.544	178.555	142.766	242.901	141.121	152.55
ENSMUSG00000021134	Srsf5	80.7872	66.2182	89.3846	103.307	149.169	131.386	76.2105	116.665	83.421	150.761	73.9571	113.453	88.5083	103.615	85.6532	167.048	185.622	195.087
ENSMUSG00000021135	Slc10a1	704.46	712.325	772.368	245.522	881.741	902.029	538.484	785.534	575.402	823.869	190.633	461.085	553.912	619.94	524.118	948.355	1042.17	928.731
ENSMUSG00000021136	Smoc1	90.9505	82.0401	99.2423	94.9163	113.852	126.824	82.0244	97.3152	84.1291	145.19	103.894	89.8716	65.713	72.4718	81.556	111.27	111.53	93.9344
ENSMUSG00000021210	Akr1c6	1435.71	1244.01	1158.63	752.095	694.711	614.207	995.065	1243.47	1055.13	628.108	851.636	647.594	1209.02	1151.51	1053.62	1518.82	1264.96	1387.57
ENSMUSG00000021228	Acot3	0.718904	0.437922	0.350811	141.9	36.1454	15.3901	0.583274	1.26964	0.166194	35.7903	157.628	135.094	0.116889	3.11686	2.05298	43.3627	19.4837	19.5794
ENSMUSG00000021236	Entpd5	90.9546	78.4575	68.5471	43.4408	71.125	69.4235	82.9936	75.2353	91.3736	92.0021	47.7049	39.7886	102.346	86.0961	86.9753	122.329	105.527	88.0724
ENSMUSG00000021238	Aldh6a1	181.408	151.703	141.748	78.923	138.906	168.749	178.462	161.544	194.336	197.756	108.622	95.5945	186.458	165.368	165.196	239.666	217.099	183.403
ENSMUSG00000021270	Hsp90aa1	181.707	141.519	136.976	37.7045	32.2383	38.4794	164.196	90.0736	197.532	40.8097	32.1813	20.6672	127.889	80.5092	77.4313	59.9869	54.0387	44.9379
ENSMUSG00000021273	Fdft1	30.5187	39.6512	44.8652	39.1081	73.5654	65.2869	22.5632	35.09	26.0631	49.2465	45.1409	27.7309	33.6189	55.7064	48.3718	75.7105	142.047	75.7817
ENSMUSG00000021282	Eif5	82.0311	72.2324	72.7621	41.5571	54.7715	64.1493	84.0195	77.5002	114.464	89.1635	54.3482	57.0527	85.2833	75.7416	78.9341	82.3051	75.1331	65.9815
ENSMUSG00000021340	Gpld1	97.8918	96.507	93.3489	46.1638	110.995	131.188	133.455	95.1431	134.112	130.265	52.8532	62.0041	139.051	116.701	110.005	171.808	177.152	128.627
ENSMUSG00000021364	Elovl2	263.062	271.049	307.925	260.191	207.048	211.36	185.215	215.849	229.861	258.334	346.909	229.537	370.588	414.28	399.275	418.918	435.676	367.249
ENSMUSG00000021474	Sfxn1	29.2814	28.2726	29.8359	9.44129	26.2053	28.5011	38.3851	31.3358	35.7509	33.4138	11.2945	12.7165	32.7639	28.3111	32.484	33.538	34.2881	29.2686
ENSMUSG00000021477	Ctsl	182.401	215.291	207.179	96.1174	182.973	195.281	183.351	206.493	202.257	194.391	89.0846	168.55	189.403	187.646	182.055	280.89	262.988	272.448
ENSMUSG00000021484	Lman2	85.5989	81.0008	80.9811	53.0372	51.219	60.5286	83.6647	58.1774	93.5699	60.7309	68.8128	44.9469	101.413	87.185	92.9612	89.3035	97.9792	69.3163
ENSMUSG00000021492	F12	518.055	532.252	556.482	427.167	525.295	566.97	618.47	526.827	636.311	584.723	516.044	556.434	573.272	562.749	571.824	621.146	617.454	584.236
ENSMUSG00000021539	Lect2	253.756	225.427	173.09	151.793	215.014	168.726	205.248	201.305	167.247	131.607	131.614	151.532	201.005	177.938	160.165	463.224	423.846	414.463
ENSMUSG00000021546	Hnrnpk	77.3483	76.1636	80.9115	43.2084	58.7596	63.513	71.8337	72.0142	70.0301	62.9781	52.5193	43.8301	92.977	89.3324	88.2586	95.2709	91.2782	78.2659
ENSMUSG00000021577	Sdha	309.557	281.922	291.339	127.353	196.186	234.303	288.176	270.985	338.934	286.62	169.419	129.833	357.256	271.773	286.926	336.901	325.623	258.897
ENSMUSG00000021594	Srd5a1	104.205	101.907	132.029	35.6522	41.1535	38.1881	100.601	109.097	110.288	37.8715	20.221	21.5478	134.001	91.4354	117.929	44.9639	58.4281	65.9947
ENSMUSG00000021670	Hmgcr	27.9584	27.773	43.8041	7.1906	18.1977	23.7552	17.1587	18.5118	15.433	18.0297	7.48487	7.02737	14.9514	16.6464	19.7474	40.2248	146.342	50.1791
ENSMUSG00000021676	Iqgap2	102.319	96.5661	106.413	78.3784	91.3433	113.121	118.783	83.8296	132.177	132.571	90.4433	80.4193	131.939	116.562	121.19	145.055	127.223	101.02
ENSMUSG00000021751	Acox2	216.295	203.901	198.499	92.3163	158.59	177.353	223.416	193.77	219.763	186.899	105.104	126.416	270.189	202.051	209.389	175.848	142.151	137.699
ENSMUSG00000021756	Il6st	22.583	23.481	25.5969	13.5064	13.5021	17.9322	35.8524	19.236	39.6266	24.4807	24.3601	14.2992	33.7573	32.6805	39.8646	35.4184	34.3342	22.5102
ENSMUSG00000021792	Prxl2a	131.973	139.424	141.51	52.3957	110.308	119.322	139.19	147.936	124.673	123.128	44.9955	48.6706	113.189	92.3669	92.5763	96.814	103.099	108.103
ENSMUSG00000021794	Glud1	712.607	676.186	620.487	346.03	478.94	529.806	590.931	551.192	627.596	581.653	417.846	426.527	592.424	680.992	687.862	825.497	753.731	668.567
ENSMUSG00000021876	Rnase4	708.466	647.941	395.152	398.891	833.002	804.836	1040.93	587.721	675.476	754.397	294.249	581.496	1169.02	1446.3	1653.06	1987.52	1541.72	1642.24
ENSMUSG00000021884	Hacl1	142.33	147.269	135.148	201.258	147.57	123.074	137.623	138.793	135.853	124.246	229.859	215.019	159.906	221.122	216.151	259.093	217.749	184.841
ENSMUSG00000021922	Itih4	1001.44	1071.9	992.507	4819.3	1175.39	1524.26	2123.6	800.669	1206.66	1608.24	8454.41	5638.44	1631.27	2142.24	2315.3	1805.08	1656.75	1297.73
ENSMUSG00000021939	Ctsb	234.504	239.708	225.276	245.375	302.439	308.659	281.813	237.182	273.247	346.735	299.951	235.117	240.592	235.385	246.8	343.87	328.353	316.888
ENSMUSG00000021999	Cpb2	588.959	626.353	598.971	479.055	516.546	573.453	730.135	520.072	646.261	592.595	508.22	544.303	599.384	591.129	627.084	564.325	615.184	580.393
ENSMUSG00000022037	Clu	1035.57	1042.6	967.232	560.192	711.52	781.741	1816.11	909.1	1403	828.384	777.683	733.481	1462.44	1442.84	1528.03	1098.77	961.576	992.632
ENSMUSG00000022040	Ephx2	757.257	774.548	732.629	326.264	388.529	349.886	755.77	818.414	757.635	385.466	336.855	321.92	834.791	888.843	737.414	580.54	467.03	501.717
ENSMUSG00000022094	Slc39a14	50.741	45.9522	48.2308	67.4571	42.7308	52.9508	59.5173	44.3072	50.2593	51.1244	80.1636	48.2061	37.4693	48.2811	60.365	43.7628	48.5444	43.1135
ENSMUSG00000022108	Itm2b	789.735	754.662	700.46	563.858	741.963	739.004	840.387	814.892	845.821	757.313	637.198	630.509	808.093	787.793	782.157	934.821	869.155	877.188
ENSMUSG00000022136	Dnajc3	131.531	119.046	124.521	86.3389	57.7972	82.7413	141.348	83.857	204.249	91.0271	123.563	80.7658	143.544	141.937	157.113	113.568	112.931	81.493
ENSMUSG00000022149	C9	848.152	1023.57	822.041	49.4346	138.104	145.864	1745.76	649.749	1838.14	153.294	31.5629	22.654	1302.81	872.075	1012.05	285.697	282.756	333.418
ENSMUSG00000022181	C6	244.943	294.976	275.104	11.3808	8.33859	11.7796	375.887	191.635	439.859	11.0618	13.7184	6.5321	260.187	202.024	227.307	9.20569	12.2738	13.0748
ENSMUSG00000022214	Dcaf11	73.6487	71.2117	68.4163	40.0222	70.758	73.1237	77.4194	61.6778	85.9718	76.4801	45.5201	42.8031	109.571	86.5831	95.7704	132.159	141.484	108.689
ENSMUSG00000022219	Cideb	441.44	444.894	447.419	334.853	437.577	368.757	426.698	487.561	382.069	341.402	284.42	264.18	449.397	464.345	405.163	426.183	448.217	464.997
ENSMUSG00000022241	Tars	82.6599	77.6644	86.274	63.9727	45.8498	48.527	84.9132	71.3817	73.6126	55.3203	69.0974	37.7245	83.7417	76.8408	79.4654	53.0969	44.8024	37.8364
ENSMUSG00000022283	Pabpc1	93.6351	96.1589	88.9094	63.95	83.7558	104.164	98.5208	81.2894	123.274	109.698	88.2816	78.9702	99.3396	87.0197	97.5576	90.2276	89.6607	75.2515
ENSMUSG00000022304	Dpys	153.428	155.385	149.691	57.2593	150.978	160.929	139.595	161.756	166.657	158.273	67.9739	81.7141	171.89	188.911	173.012	252.302	211.511	190.657
ENSMUSG00000022323	Rida	600.499	593.175	585.41	548.806	807.838	719.992	465.358	668.62	542.063	766.892	372.005	404.099	589.662	568.586	599.373	693.953	672.229	746.774
ENSMUSG00000022347	A1bg	6.78476	0.752788	0.335024	2943.18	549.516	355.447	1.93219	4.92134	0	1612.1	2732.86	1363.68	0	0.122326	0.0612686	251.716	1902.74	555.52
ENSMUSG00000022351	Sqle	4.69247	6.40671	13.7972	23.3227	43.2606	48.3648	3.05079	4.49085	2.96196	31.879	15.5475	6.13211	6.40066	15.272	11.1622	16.66	64.3607	23.1232
ENSMUSG00000022353	Mtss1	42.0337	35.5128	40.0198	34.8118	27.6875	41.3269	47.5694	31.1083	40.165	37.5844	34.0455	29.3008	20.5685	22.2677	29.1108	33.3763	50.8378	47.6357
ENSMUSG00000022354	Ndufb9	502.582	502.492	480.017	239.305	330.447	319.089	438.841	509.795	515.124	322.875	225.238	213.547	424.342	399.084	395.495	444.929	492.652	469.666
ENSMUSG00000022389	Tef	17.1686	16.0567	22.2299	23.0582	34.3761	35.746	12.745	13.4959	16.16	42.6877	25.4344	28.8903	9.34807	10.2998	7.49522	48.9065	72.0897	60.8046
ENSMUSG00000022419	Deptor	41.1391	42.4663	40.6227	19.2245	21.4629	23.7672	42.8927	37.0218	49.7555	37.0706	27.9389	22.5184	49.0443	48.3183	49.9097	57.6812	51.7395	39.1511
ENSMUSG00000022425	Enpp2	27.3719	27.6939	26.8529	36.0955	24.846	29.2053	29.1261	22.5708	33.6161	31.8533	77.0149	50.7907	32.4746	31.7256	24.4778	25.233	24.8934	20.2459
ENSMUSG00000022445	Cyp2d26	1361.47	1183.37	1107.6	1103.41	1579.1	1519.11	1356.96	1342.79	1331.43	1624.9	1277.94	1294.85	1283.56	1462.1	1379.04	1570.38	1439.94	1373.96
ENSMUSG00000022462	Slc38a2	66.9692	56.2334	67.4749	25.4868	20.4088	19.8451	57.9999	44.4938	47.0812	27.5282	23.9898	32.9344	19.3551	24.0998	29.0662	35.9491	34.718	39.5418
ENSMUSG00000022464	Slc38a4	593.323	567.921	548.524	109.392	380.143	415.615	516.589	537.484	568.056	471.435	76.1766	139.779	656.917	587.888	546.871	927.529	905.72	852.055
ENSMUSG00000022477	Aco2	109.97	100.127	111.799	53.2674	88.9462	93.981	118.485	102.241	112.661	97.8789	54.5562	58.024	136.882	98.2702	99.397	123.397	137.377	111.668
ENSMUSG00000022508	Bcl6	22.6328	26.0892	14.401	1.43724	14.3238	15.0815	36.8323	47.9231	10.2762	18.0727	1.39274	1.06163	32.769	47.1922	24.9098	3.95524	3.9558	4.23226
ENSMUSG00000022514	Il1rap	41.0183	38.4214	39.0822	13.5856	19.3004	19.8491	38.0406	39.1816	43.4315	15.0459	13.4962	11.652	37.7809	41.0524	36.8777	25.4732	23.4237	28.7843
ENSMUSG00000022546	Gpt	237.93	219.258	202.222	104.023	218.966	221.263	198.799	200.715	206.907	185.822	84.1807	123.232	235.434	182.179	171.044	387.792	399.077	362.127
ENSMUSG00000022551	Cyc1	243.258	237.439	246.369	112.246	176.902	174.565	224.362	247.169	258.697	186.777	113.786	110.52	259.079	217.87	226.574	245.858	260.047	258.426
ENSMUSG00000022564	Grina	154.11	200.015	180.235	122.385	184.884	192.341	232.896	184.531	255.281	200.598	112.747	129.743	277.112	256.37	281.853	191.143	192.144	205.036
ENSMUSG00000022587	Ly6e	145.734	165.836	189.788	169.47	337.118	366.825	215.454	127.195	118.684	244.382	160.664	145.474	190.1	209.247	274.154	240.319	328.116	273.959
ENSMUSG00000022751	Nit2	146.409	139.455	144.833	116.725	159.33	127.832	111.59	161.994	122.39	135.889	106.965	98.4774	156.011	166.207	161.216	195.123	200.697	219.728
ENSMUSG00000022766	Serpind1	648.771	569.247	579.771	613.997	631.529	686.469	688.834	554.43	654.108	696.859	843.97	636.503	724.738	713.387	729.921	809.653	778.581	699.806
ENSMUSG00000022821	Hgd	585.054	536.999	548.184	399.94	434.231	430.811	472.567	540.091	486.652	395.224	353.948	369.034	640.525	484.719	500.346	841.33	734.886	777.03
ENSMUSG00000022853	Ehhadh	262.488	155.76	180.852	144.534	219.701	221.869	155.476	245.353	167.09	336.885	180.882	197.747	206.527	217.946	197.507	371.275	285.173	280.27
ENSMUSG00000022868	Ahsg	8820.22	9126.18	9124.37	15548.1	11443.2	12449	8309.15	7984.91	8139.82	11875.5	20688	22302.1	8584.94	10822.3	9879.7	11847.5	12899.9	13000.1
ENSMUSG00000022871	Fetub	673.067	629.395	652.358	1053.76	865.151	833.95	771.852	879.964	666.459	791.465	1018.33	1157.79	592.761	707.47	681.637	611.34	625.629	656.425
ENSMUSG00000022875	Kng1	1593.27	1586.88	1610.09	3143.1	2683.88	2874.55	1698.29	1844.21	1362.99	2723.51	3129.8	3338.42	1381.8	1720.21	1681.42	1935.74	1974.17	2069.23
ENSMUSG00000022877	Hrg	1179.14	1107.36	1005.34	1064.59	1390	1398.88	1726.66	1337.14	1471.99	1282.54	1127.63	1273.09	1440.59	1771.21	1567.2	1703.67	1528.42	1607.97
ENSMUSG00000022884	Eif4a2	79.8843	79.566	83.323	58.336	84.038	94.8772	87.5767	86.6306	106.772	105.658	62.5774	75.1617	93.6781	75.238	72.2552	96.3152	105.898	94.9961
ENSMUSG00000022885	St6gal1	49.9216	38.2826	39.1997	26.5498	46.9775	72.5512	49.0514	35.7257	36.7279	87.5334	45.0512	34.9515	54.552	67.8416	88.1789	69.9335	58.8219	37.8566
ENSMUSG00000022887	Masp1	45.1407	49.9919	48.4768	34.1169	40.1783	46.3364	43.1705	41.3102	48.4765	44.2747	41.2747	34.202	48.7431	46.6812	50.291	61.9999	70.7776	51.3623
ENSMUSG00000022982	Sod1	584.371	620.662	580.495	417.853	551.933	481.189	506.659	660.928	545.829	475.632	326.565	327.931	511.728	486.148	510.693	533.936	551.852	579.355
ENSMUSG00000023010	Tmbim6	815.131	768.508	733.774	461.959	703.663	782.903	773.75	767.267	778.62	823.062	533.389	463.397	850.751	812.61	822.846	1020.46	1000.3	852.568
ENSMUSG00000023019	Gpd1	396.146	359.538	451.315	252.522	267.973	231.268	289.561	367.978	320.807	301.575	329.901	195.667	423.399	353.617	355.172	296.107	259.623	231.39
ENSMUSG00000023043	Krt18	305.446	307.821	375.637	272.391	280.152	276.155	246.039	278.207	217.496	180.704	243.716	146.098	277.138	332.093	352.109	373.263	380.439	457.767
ENSMUSG00000023044	Csad	140.872	250.615	268.474	15.3532	14.7735	17.0084	101.645	131.03	210.668	19.2201	19.8559	22.6572	148.78	169.053	161.707	102.021	65.3964	71.3169
ENSMUSG00000023067	Cdkn1a	31.0581	45.8495	30.287	9.19286	1.97386	6.03265	80.8143	32.5564	60.0241	6.10686	4.05584	4.34798	29.4452	25.2846	59.8856	2.23357	0.779358	1.6537
ENSMUSG00000023070	Rgn	1897.64	1481.12	1360.61	1740.09	1722.22	1447.81	1233.73	1842.49	1112.71	1646.89	1547.74	1332.98	1029.46	955.101	965.535	2392.17	2122.72	2377.76
ENSMUSG00000023175	Bsg	498.278	509.854	482.405	618.289	561.876	529.621	615.531	475.455	587.597	583.786	735.015	618.925	580.717	523.318	529.572	627.079	619.611	599.995
ENSMUSG00000023176	Cpn2	202.361	199.001	180.839	114.113	153.54	194.999	283.055	166.249	251.436	204.071	166.534	142.942	291.403	298.292	345.959	294.138	301.568	218.489
ENSMUSG00000023224	Serping1	808.919	867.083	807.458	685.959	819.615	900.926	1206.47	804.807	943.629	834.552	779.681	788.636	1089.38	1292.96	1289.25	1058.42	1033.04	1018.82
ENSMUSG00000023272	Creld2	292.266	192.992	225.246	182.809	53.9528	76.393	226.256	128.571	445.472	48.3697	179.944	52.2339	167.002	123.042	113.89	75.5243	116.415	92.3847
ENSMUSG00000023367	Tmem176a	103.145	86.0668	87.6866	103.488	109.055	103.931	178.194	126.967	85.9687	94.94	96.6336	79.5187	97.1788	130.956	140.059	82.7955	92.3711	94.0042
ENSMUSG00000023456	Tpi1	305.615	328.35	320.153	156.126	236.466	224.228	280.071	259.237	293.004	229.376	162.868	157.081	398.361	340.504	355.086	347.511	344.426	302.646
ENSMUSG00000023829	Slc22a1	355.609	304.401	284.438	198.356	205.978	192.043	358.213	272.176	353.708	221.435	257.505	186.941	423.46	360.643	370.529	521.86	452.614	367.732
ENSMUSG00000023942	Slc29a1	136.247	131.137	172.995	89.8042	108.026	115.757	128.583	166.244	135.217	124.408	80.3958	101.185	131.515	130.457	117.548	184.812	207.429	187.707
ENSMUSG00000023944	Hsp90ab1	1026.1	890.444	929.354	465.364	530.099	511.565	1018.19	755.185	1162.52	606.244	420.247	402.088	903.782	698.322	645.938	677.42	665.631	576.384
ENSMUSG00000023951	Vegfa	76.3074	63.4907	93.9162	74.6454	100.469	77.5182	65.8097	106.991	77.0723	84.2851	54.4694	71.2485	70.9007	80.2298	74.0886	104.903	126.382	137.18
ENSMUSG00000024026	Glo1	121.659	123.92	118.738	36.4007	58.5041	55.2835	116.931	110.379	134.392	55.9778	37.3066	31.64	121.524	112.692	122.256	77.8414	61.2716	63.786
ENSMUSG00000024039	Cbs	207.35	199.255	200.594	175.208	174.439	166.547	180.369	187.18	174.733	163.905	171.63	117.688	248.313	223.648	265.447	305.613	275.523	271.143
ENSMUSG00000024052	Lpin2	53.5533	63.8759	84.3845	25.8704	33.2914	31.5486	47.8764	49.9237	51.1683	49.0228	21.0591	26.6651	20.1595	21.8273	26.3966	48.0289	54.2293	42.6533
ENSMUSG00000024066	Xdh	31.4862	27.5188	28.3356	18.2393	32.2244	40.1948	34.4097	29.5385	30.9508	38.433	15.8993	16.3287	36.7628	35.5178	34.2971	45.0698	43.7186	39.5929
ENSMUSG00000024070	Prkd3	33.3348	31.5547	33.2074	18.4379	32.8562	33.1964	27.2914	36.2063	37.7952	46.9116	24.5521	22.809	60.5636	64.0088	53.148	58.7068	44.3802	44.0801
ENSMUSG00000024085	Man2a1	69.9866	64.6379	61.3368	51.0389	48.7006	68.8621	93.9245	62.0318	90.6938	96.379	81.7489	56.1159	79.1712	65.4392	84.994	77.0263	69.6997	60.1604
ENSMUSG00000024118	Tedc2	101.96	88.9417	87.6237	105.949	43.1186	61.456	99.685	95.4189	121.902	51.8016	100.153	74.4124	81.9167	56.9096	78.566	22.6095	21.8647	24.1341
ENSMUSG00000024130	Abca3	50.9183	46.3687	50.7504	39.48	40.2162	50.8395	52.5042	40.6486	57.2655	65.9605	61.2516	37.8092	73.6795	62.6689	71.7341	95.3917	96.6794	61.3035
ENSMUSG00000024140	Epas1	71.3154	75.198	78.9674	44.6022	67.8797	106.77	92.9781	69.933	92.7335	91.0529	56.4178	44.5353	73.9508	81.7986	89.884	74.5065	71.1194	51.7776
ENSMUSG00000024158	Hagh	346.249	348.145	349.563	246.548	298.501	268.647	331.917	338.855	375.451	259.427	215.374	212.376	352.018	334.05	325.148	345.07	379.892	391.024
ENSMUSG00000024164	C3	2761.83	2769.2	2748.83	3108.31	3606.84	4402.11	4314.38	2265.98	3323.49	5289	4759.5	4157.54	3539.11	4830.46	5406.26	5909.33	6153.11	4606.76
ENSMUSG00000024222	Fkbp5	9.12129	15.2816	12.5546	37.3425	19.3237	30.4906	13.8859	7.98663	16.3845	27.3228	45.9223	40.075	4.93771	12.5427	10.9026	10.2078	9.83239	7.21755
ENSMUSG00000024292	Cyp4f14	337.475	279.643	294.5	179.834	354.617	377.87	329.622	311.802	335.526	416.194	202.495	170.913	259.493	208.202	224.366	373.466	453.36	389.316
ENSMUSG00000024308	Tapbp	45.8845	46.6862	45.6918	37.8764	61.0779	62.7929	50.4018	39.0314	41.0656	56.3336	39.8177	30.8789	62.9529	68.0952	79.8451	93.2767	110.344	92.8052
ENSMUSG00000024359	Hspa9	305.955	307.822	297.371	120.407	196.318	229.529	283.987	241.246	336.793	274.124	165.886	142.418	365.159	297.431	304.29	341.621	330.139	274.19
ENSMUSG00000024371	C2	72.9567	73.4513	78.1146	31.9944	44.2007	50.232	114.196	73.8068	95.6227	48.1199	40.1455	31.4015	97.0758	87.1572	91.9029	80.0057	90.1769	91.9711
ENSMUSG00000024386	Proc	593.462	592.57	596.878	442.059	542.447	496.592	568.642	660.565	577.082	476.22	411.221	486.044	518.899	533.021	508.544	545.002	538.667	600.302
ENSMUSG00000024391	Apom	326.8	320.883	347.658	290.958	276.44	428.619	393.314	266.777	446.44	540.87	478.769	350.424	507.786	466.602	489.617	580.837	671.795	462.124
ENSMUSG00000024413	Npc1	15.4805	18.2659	23.3987	16.4543	36.4209	36.2234	20.499	19.8864	27.5666	51.7785	14.6956	19.5233	28.0646	27.5371	21.8677	45.0543	43.4018	35.3947
ENSMUSG00000024424	Ttc39c	154.954	155.365	171.986	20.291	28.7949	33.1681	161.922	139.013	127.659	33.2837	20.5082	26.4406	194.562	144.113	150.866	32.9891	46.7178	48.6272
ENSMUSG00000024425	Ndfip1	77.5968	69.6308	69.619	61.7858	71.6148	66.7826	64.4372	74.8274	73.0125	77.5435	64.1991	53.9635	73.5895	72.6188	77.645	104.667	111.907	106.001
ENSMUSG00000024507	Hsd17b4	269.377	247.244	247.981	140.985	187.954	191.384	279.97	226.065	289.506	233.953	173.291	159.526	400.369	346.236	325.58	341.041	269.879	229.382
ENSMUSG00000024561	Mbd1	98.7556	49.601	54.5094	6.20116	7.69665	9.45072	36.7413	31.7453	28.9144	10.6569	6.60472	8.01817	14.9014	13.4923	18.5704	11.6874	12.3923	12.3434
ENSMUSG00000024588	Fech	28.3463	26.7431	25.7793	12.5163	19.5875	23.048	25.3868	24.5206	31.2051	28.7496	14.4084	12.4889	36.0395	35.2816	35.842	35.6686	34.9898	29.0112
ENSMUSG00000024646	Cyb5a	724.129	706.224	593.459	512.632	704.651	678.098	647.247	771.661	629.865	494.367	359.682	413.873	614.881	630.909	589.316	765.171	705.858	768.851
ENSMUSG00000024661	Fth1	1176.56	1309.23	1142.54	874.063	1163.59	1028.74	1206.02	1228.2	1396.28	1044.82	888.695	855.123	1337.23	1245.88	1316.07	1243.46	1238.43	1191.95
ENSMUSG00000024665	Fads2	315.617	256.336	295.838	763.868	411.009	352.274	166.373	221.582	164.476	357.716	965.091	345.561	324.338	361.298	324.748	498.938	652.016	440.292
ENSMUSG00000024694	Keg1	130.782	123.87	128.946	33.6119	19.9849	20.3052	124.468	147.898	148.241	15.2738	26.6308	18.5036	77.7383	103.225	93.9019	31.4999	36.6665	36.9615
ENSMUSG00000024740	Ddb1	68.5539	63.5448	72.8909	37.4812	44.7496	60.982	72.4139	52.9636	73.5727	73.3453	53.1522	45.035	92.0274	83.2786	79.4762	86.7872	80.301	59.3112
ENSMUSG00000024747	Aldh1a7	291.761	257.391	274.765	1405.46	353.748	324.459	281.176	325.307	202.097	399.899	1407.18	840.109	209.621	164.412	157.507	205.023	239.594	236.109
ENSMUSG00000024759	Atl3	29.1524	28.3255	29.6045	12.6662	20.4555	24.0982	24.6591	26.48	28.4584	27.9305	15.5557	15.8142	33.2533	32.5443	32.5714	46.6854	41.442	34.9586
ENSMUSG00000024781	Lipa	68.7054	66.2409	69.8906	41.668	58.833	67.364	67.6565	68.0352	73.0441	82.2774	63.4493	53.0781	75.5521	81.6877	77.2527	102.877	90.3182	74.1514
ENSMUSG00000024782	Ak3	308.064	307.196	294.091	164.663	280.738	305.179	315.577	330.503	354.225	322.773	190.503	183.665	311.531	317.342	314.685	351.963	360.84	341.024
ENSMUSG00000024807	Syvn1	135.035	91.5926	118.648	55.5704	37.0455	42.3979	138.898	105.29	220.718	30.7973	39.3079	27.3789	115.842	94.9807	86.2779	45.3221	57.8837	48.1847
ENSMUSG00000024827	Gldc	112.615	101.616	106.376	70.4159	108.978	130.885	126.092	112.216	148.707	132.102	74.2917	64.7386	159.356	140.332	134.829	142.154	111.922	100.175
ENSMUSG00000024843	Chka	18.246	20.3598	20.1616	12.7596	14.8988	13.1301	24.5263	33.5478	35.8535	11.2114	9.86282	3.89136	34.5248	34.2928	41.714	7.66074	4.17819	4.73783
ENSMUSG00000024863	Mbl2	632.684	650.481	641.499	1461.64	1169.48	1118.18	512.142	619.043	610.857	1235.44	1433.8	1384.4	608.763	1024.44	1138.55	1618.82	1604.84	1556.1
ENSMUSG00000024892	Pcx	229.537	216.983	242.475	133.359	184.543	221.175	259.522	242.909	251.457	255.643	181.563	167.796	262.583	268.535	244.652	310.258	297.954	218.16
ENSMUSG00000024899	Papss2	81.2703	70.3223	77.9352	126.736	148.531	180.379	69.385	74.0417	56.5079	179.863	137.101	93.3679	135.395	93.6923	105.788	362.982	434.418	315.258
ENSMUSG00000024900	Cpt1a	62.7249	64.5022	61.4985	63.4295	79.9696	82.46	65.7159	52.3812	65.8891	82.7601	85.5823	79.377	107.521	116.845	111.948	124.003	127.201	94.7698
ENSMUSG00000024953	Prdx5	254.072	273.946	267.894	163.223	190.395	169.491	260.447	286.415	265.253	163.872	130.598	122.051	238.852	200.663	211.94	183.45	206.821	207.987
ENSMUSG00000024966	Stip1	190.839	154.414	171.326	72.7806	73.1338	68.5609	171.29	121.501	202.001	66.5394	53.3997	45.2888	132.62	108.77	103.378	104.469	105.213	96.0401
ENSMUSG00000024978	Gpam	118.509	118.747	159.73	51.4539	85.8161	102.299	56.7976	84.5738	66.3203	99.7793	58.8464	31.2872	74.636	60.6857	62.4454	108.155	129.96	80.8857
ENSMUSG00000024981	Acsl5	226.511	212.619	244.601	237.49	247.264	276.386	143.419	204.504	133.094	316.866	250.37	206.558	150.093	140.122	121.59	191.999	204.215	187.446
ENSMUSG00000024987	Cyp26a1	69.6512	19.5884	13.9889	41.4731	23.5155	15.0707	154.783	103.004	24.4196	38.2612	109.124	4.3716	63.5661	35.754	72.6696	68.8907	52.9966	45.9262
ENSMUSG00000024990	Rbp4	4946	5037.46	4724.66	3818.78	4551.38	4236	5350.13	5266.37	5835.53	3834.74	4443.19	4094.53	5412.85	5485.92	4905.36	5359.41	5107.48	4963.13
ENSMUSG00000025003	Cyp2c39	12.0023	9.61183	8.70288	119.171	203.618	225.344	6.27689	16.5336	6.91813	240.833	126.179	142.885	15.3344	18.4196	17.1566	392.691	326.275	270.083
ENSMUSG00000025004	Cyp2c40	2.71219	2.80864	1.51312	202.188	556.598	551.37	4.18385	3.90757	1.05187	577.67	189.325	189.597	0.328804	0	0.288748	292.885	459.859	403.131
ENSMUSG00000025016	Tm9sf3	47.9298	45.4128	47.7211	22.8882	26.7929	34.75	48.3614	35.9015	58.5949	45.7338	37.7727	23.7764	55.3126	51.4385	55.7774	56.5027	51.353	35.514
ENSMUSG00000025089	Gfra1	47.5776	52.6787	47.1334	22.7178	44.0607	66.8093	70.2412	37.9803	86.8644	70.5294	28.5157	32.2702	97.1148	78.9713	97.7165	78.6454	72.6241	52.9255
ENSMUSG00000025127	Gcgr	223.601	199.614	236.268	179.628	175.473	157.107	241.672	251.524	252.334	159.319	151.692	143.748	254.724	283.781	258.184	235.357	239.018	228.072
ENSMUSG00000025130	P4hb	1301.27	1284.34	1318.97	1331.17	1035.26	1025.18	1240.08	1052.91	1326.19	1006.86	1412.59	1098.5	1266.7	1325.94	1270.57	1074.45	1199	1033.67
ENSMUSG00000025137	Pcyt2	251.067	237.442	284.393	221.362	279.51	227.121	217.238	282.82	207.955	231.204	156.766	153.897	239.491	247.208	231.868	259.816	320.76	303.837
ENSMUSG00000025153	Fasn	248.542	168.74	413.071	72.3332	166.455	144.13	67.7774	201.317	53.63	129.205	43.9477	59.4632	67.8034	46.6374	49.2701	142.942	228.138	146.073
ENSMUSG00000025176	Hoga1	165.146	160.755	162.781	103.342	135.837	129.149	112.903	189.988	128.743	130.752	95.6867	102.628	135.141	148.805	132.529	208.961	226.071	223.74
ENSMUSG00000025190	Got1	270.562	273.423	269.128	171.591	213.123	221.419	126.614	170.806	135.024	144.341	80.1566	212.211	189.299	199.46	200.326	414.754	445.228	446.578
ENSMUSG00000025194	Abcc2	96.8741	94.6544	107.355	72.1106	79.9773	85.5867	98.3022	109.769	125.834	114.226	72.1556	71.5398	111.158	120.881	110.404	169.134	144.347	133.12
ENSMUSG00000025196	Cpn1	240.04	244.615	263.55	273.489	247.91	233.535	210.595	260.072	215.156	259.511	278.609	256.362	206.816	238.735	235.319	218.716	236.011	244.101
ENSMUSG00000025197	Cyp2c23	324.933	289.046	246.036	185.002	299.498	271.352	200.076	380.805	197.651	352.168	162.289	169.49	199.256	215.765	203.123	272.392	269.158	337.497
ENSMUSG00000025207	Sema4g	132.059	120.988	152.716	90.1779	127.029	112.355	123.884	160.089	129.089	117.584	67.0577	83.3834	169.961	146.384	127.011	181.93	229.906	224.431
ENSMUSG00000025261	Huwe1	18.6412	17.2033	20.0784	11.0161	11.8657	13.8387	19.9883	20.5624	22.5079	16.1441	11.8183	9.66861	23.1018	21.7623	21.5622	22.209	21.2035	17.4911
ENSMUSG00000025270	Alas2	207.948	207.26	202.213	48.2499	13.1588	13.2521	242.317	239.295	222.023	19.5152	69.3078	22.8939	177.993	98.1662	116.693	20.8764	14.3767	20.8366
ENSMUSG00000025347	Mettl7b	1484.37	1356.73	1341.4	804.469	1070.93	761.566	1223.35	1316.18	1277.93	743.742	657.62	793.608	1243.28	1262.64	1190.46	1250.29	1327.39	1409.4
ENSMUSG00000025393	Atp5b	628.39	608.414	618.62	299.077	421.179	480.583	626.507	558.739	714.691	588.585	374.538	314.532	751.595	588.412	621.877	744.046	805.879	646.761
ENSMUSG00000025396	Hsd17b6	278.498	242.326	234.325	894.044	692.994	645.994	258.222	318.552	247.052	629.177	926.496	920.94	384.769	419.403	373.353	664.021	495.207	650.168
ENSMUSG00000025403	Shmt2	196.407	179.032	184.958	143.438	169.221	168.494	199.506	187.928	198.575	162.723	137.646	125.796	254.251	212.798	190.841	241.626	241.835	233.07
ENSMUSG00000025408	Ddit3	15.7864	16.7872	17.2108	4.25405	8.54726	7.65053	12.5111	22.259	29.5194	10.2149	4.48201	6.42312	17.9858	15.1676	12.1035	7.8591	7.54365	9.46979
ENSMUSG00000025428	Atp5a1	745.072	702.795	730.406	329.202	488.029	524.613	714.087	699.245	780.013	616.47	391.09	343.557	823.256	672.43	672.325	831.015	916.668	779.175
ENSMUSG00000025453	Nnt	0.123963	0.235347	0.190436	0.203412	0.244781	0.226267	0.142482	0.218927	0.223289	0.0994636	0.234994	0.268491	0.171322	0.271179	0.334335	0.201381	0.224857	0.272269
ENSMUSG00000025465	Echs1	69.4479	69.6098	66.0183	43.863	63.4788	64.4771	61.7731	66.3605	62.0782	63.9106	46.7284	40.3729	68.4809	68.5592	65.1462	86.9495	95.4496	79.5733
ENSMUSG00000025479	Cyp2e1	5342.9	4995.61	3373.9	2907.69	3963.14	3639.83	5255.07	5137.03	5444.08	3616.65	2992.31	3237.52	5204	6250.05	4891.38	8976.12	6932.66	7038.01
ENSMUSG00000025481	Urah	313.292	341.524	333.662	187.943	269.958	259.98	308.629	310.026	335.738	250.149	190.297	188.01	325.171	320.842	322.117	357.011	409.717	373.703
ENSMUSG00000025492	Ifitm3	1196.98	1356.35	1495.06	792.095	1831.77	1712.01	1652.22	1346.69	1194.58	1234.26	617.594	662.247	1612.79	1720.79	1754.13	1281.47	1590.1	1547.65
ENSMUSG00000025533	Asl	283.703	273.223	315.814	203.907	338.143	302.207	269.004	321.661	297.249	281.883	116.431	226.65	275.23	211.846	221.221	352.916	344.402	348.714
ENSMUSG00000025651	Uqcrc1	155.725	148.446	159.515	77.3533	127.292	125.323	152.034	168.683	159.391	132.3	82.2114	77.166	169.752	152.187	142.671	159.327	179.183	170.297
ENSMUSG00000025745	Hadha	100.406	94.6461	98.55	77.8833	95.118	95.0377	89.0524	86.3532	100.972	119.685	97.647	79.9746	119.132	122.746	110.191	119.992	117.33	100.648
ENSMUSG00000025781	Atp5c1	355.011	362.348	369.72	226.224	304.305	290.473	339.734	396.654	351.569	304.915	200.949	203.93	339.1	306.507	301.18	352.497	392.746	387.944
ENSMUSG00000025791	Pgm1	183.166	166.588	162.27	98.944	169.877	171.455	163.132	170.049	161.671	174.011	103.925	114.526	179.31	170.209	171.409	229.281	223.182	190.743
ENSMUSG00000025792	Slc25a10	114.964	105.848	101.273	61.618	118.55	98.9411	103.276	125.559	95.8355	100.724	62.7684	59.2207	149.812	111.867	114.742	166.527	157.125	152.315
ENSMUSG00000025823	Pdia4	392.226	330.8	391.583	292.857	197.25	235.668	363.089	261.528	523.919	190.226	311.814	175.025	366.24	418.284	343.186	300.023	282.298	261.85
ENSMUSG00000025934	Gsta3	760.508	699.934	581.325	411.474	558.257	491.104	727.346	725.699	756.309	522.14	354.055	303.484	726.668	537.693	577.787	840.191	814.077	817.162
ENSMUSG00000025937	Lactb2	232.283	226.694	235.236	81.3659	116.786	124.197	171.115	198.366	193.555	141.365	71.7608	73.8982	215.484	178.65	171.294	179.421	194.844	180.126
ENSMUSG00000025950	Idh1	451.064	449.717	444.442	434.81	343.937	323.637	315.204	369.164	318.112	323.466	488.5	239.004	414.724	385.545	379.737	438.893	485.707	407.391
ENSMUSG00000025980	Hspd1	354.28	341.519	319.452	179.875	244.725	272.312	376.799	272.607	376.195	313.88	195.016	176.889	421.841	334.364	314.404	368.226	395.33	311.252
ENSMUSG00000025991	Cps1	1791.42	1550.97	1655.09	683.25	1287.67	1666.98	1703.53	1367.95	1712.27	1659.31	660.079	847.681	1845.23	1329.1	1327.64	2630.89	2441.1	2111.29
ENSMUSG00000025993	Slc40a1	21.162	20.1245	22.6774	26.5028	20.0278	21.2435	26.6537	24.5924	34.6317	55.5741	48.599	26.34	20.376	30.451	31.1571	26.6418	33.6243	24.6236
ENSMUSG00000026064	Ptp4a1	0.655964	0.624946	0.556257	0.610601	1.22127	0.30946	0.791659	1.04263	0.386691	0.454743	0.468976	0.501441	0.410979	0.609312	0.291913	0.971856	0.856697	1.15259
ENSMUSG00000026072	Il1r1	17.091	32.8184	22.9773	10.0618	10.693	13.9554	62.6556	21.266	44.135	15.8179	8.61336	10.5847	23.1995	16.6562	26.853	10.9797	8.80724	10.4786
ENSMUSG00000026170	Cyp27a1	506.148	542.922	523.581	249.238	326.93	326.97	505.823	495.806	577.226	377.824	191.881	195.888	603.752	507.655	531.878	640.54	695.587	596.859
ENSMUSG00000026179	Pnkd	48.7287	46.0977	45.3942	19.074	35.7079	36.6408	69.6265	55.1593	71.4948	43.7185	17.5548	27.8842	60.5807	49.78	51.1239	38.7211	26.8198	30.1549
ENSMUSG00000026189	Pecr	368.648	384.141	376.129	213.476	338.759	307.089	319.858	347.548	327.429	272.491	154.115	174.333	365.902	300.941	311.258	484.213	488.212	481.685
ENSMUSG00000026193	Fn1	260.566	235.829	262.927	169.818	248.065	348.761	340.029	208.247	269.233	407.113	260.567	224.961	402.931	514.768	517.607	564.871	495.956	353.83
ENSMUSG00000026202	Tuba4a	204.352	160.402	160.515	84.8771	93.0178	83.6279	154.962	167.095	153.38	80.2616	80.3305	47.777	190.02	163.925	173.625	129.765	136.563	128.697
ENSMUSG00000026272	Agxt	388.872	343.878	369.652	537.307	565.668	561.95	281.09	396.647	254.796	463.84	467.879	360.663	423.967	502.308	449.366	872.818	924.185	937.542
ENSMUSG00000026276	Sept2	0.346205	0.452862	0.520654	0.212015	0.431765	0.337706	0.376982	0.514882	0.483367	0.298251	0.251662	0.27858	0.419711	0.58871	0.331721	0.426255	0.247888	0.320166
ENSMUSG00000026295	Spp2	211.633	237.675	219.522	730.661	376.43	355.463	219.329	229.846	264.088	363.792	783.723	592.221	228.48	201.838	188.105	325.137	406.479	399.672
ENSMUSG00000026353	Ubxn4	92.6812	87.0901	81.1709	47.1747	36.3382	42.588	78.0124	66.0238	85.8473	38.0985	42.1869	27.433	74.4385	67.5825	72.2125	61.7765	63.0856	52.8029
ENSMUSG00000026365	Cfh	204.008	197.074	209.751	139.753	119.471	160.087	294.407	176.716	219.642	209.502	244.028	201.04	224.11	279.381	332.732	198.833	193.268	177.25
ENSMUSG00000026368	F13b	156.757	150.379	155.974	102.222	121.823	148.214	150.625	140.957	173.759	190.019	145.782	123.035	177.76	174.155	156.22	259.637	244.503	204.308
ENSMUSG00000026385	Dbi	1211.36	1273.81	1371.38	1326.18	1250.28	1071.14	858.279	1259.99	716.027	1069.48	997.11	889.272	859.214	989.55	985.675	938.468	1025.11	1017.44
ENSMUSG00000026405	C4bp	187.233	196.195	193.089	127.557	155.104	174.184	239.842	164.971	210.721	191.632	149.675	141.922	199.658	197.983	216.241	163.127	148.102	138.909
ENSMUSG00000026417	Pigr	839.565	658.189	748.989	336.944	739.417	783.598	944.295	682.485	887.832	880.497	394.148	327.371	864.101	864.116	761.6	1196.72	1125.28	902.966
ENSMUSG00000026473	Glul	332.793	312.779	289.067	307.877	436.064	388.36	286.717	242.067	288.18	353.701	408.541	269.503	474.899	400.629	390.59	802.984	673.908	501.938
ENSMUSG00000026475	Rgs16	65.8254	69.9684	110.29	25.5361	157.808	213.175	45.8672	47.972	6.96203	158.598	9.84738	46.8031	1.83264	34.5797	4.84072	113.115	32.9227	35.2228
ENSMUSG00000026489	Coq8a	268.06	199.283	223.408	63.3064	157.836	143.977	170.652	291.474	193.202	145.116	51.6613	68.2207	228.1	189.75	160.435	274.374	185.695	207.969
ENSMUSG00000026526	Fh1	164.333	161.477	162.139	81.5221	107.077	98.9372	145.394	142.954	122.251	84.478	63.2029	72.3455	167.207	139.045	152.81	123.413	129.877	133.153
ENSMUSG00000026542	Apcs	394.538	581.143	447.021	943.733	1106.58	1065.23	857.568	448.612	443.242	881.43	828.043	1106.24	382.827	781.273	1062.48	588.447	739.556	636.81
ENSMUSG00000026568	Mpc2	54.7976	51.0264	52.8265	53.1925	63.4454	55.4529	43.4836	59.786	48.451	61.1863	49.9557	48.003	50.5249	61.4628	58.8659	82.3565	84.7465	84.8231
ENSMUSG00000026579	F5	136.387	122.655	123.188	172.477	117.126	157.411	170.369	122.888	173.527	216.044	311.018	200.126	165.343	160.838	157.257	216.955	179.404	140.297
ENSMUSG00000026621	Marc1	445.096	447.316	472.972	248.496	392.12	404.467	412.822	437.05	454.989	444.948	241.706	311.695	430.97	384.755	404.013	416.618	453.408	423.398
ENSMUSG00000026623	Lpgat1	44.6671	47.6008	42.8091	29.7534	29.4902	40.2848	63.4725	32.3234	56.8184	48.5441	48.8149	31.8522	56.1343	60.8383	73.445	62.3272	57.6129	38.3359
ENSMUSG00000026664	Phyh	2620.9	2774.38	2351.72	1059.93	1650.31	1626.01	2484.11	2609.43	3193.65	1634.93	993.365	1206.04	3307.69	2946.06	2885.04	2215.14	2033.62	2291.25
ENSMUSG00000026687	Aldh9a1	176.459	158.969	171.364	158.324	208.796	202.926	145.262	170.469	152.893	191.295	150.834	111.567	200.319	215.088	194.335	249.912	262.472	206.679
ENSMUSG00000026691	Fmo3	2.41008	0.436761	0.333219	290.403	330.819	273.943	3.68773	9.3108	0.118395	262.624	239.467	337.011	0.333083	0.304167	0	302.041	379.295	301.619
ENSMUSG00000026701	Prdx6	270.438	258.211	236.637	137.686	221.821	209.164	243.383	263.206	284.468	210.706	134.42	142.001	285.951	272.101	249.89	330.238	349.193	305.633
ENSMUSG00000026715	Serpinc1	606.747	579.134	631.426	842.378	683.876	666.431	600.418	651.332	586.435	703.005	843.883	819.487	518.045	551.231	516.876	738.457	748.589	761.405
ENSMUSG00000026781	Acbd5	48.1007	43.2035	45.9814	21.9388	33.582	36.3994	44.337	50.0266	51.6137	51.1393	26.6083	28.7087	60.5435	59.4072	54.0342	57.8301	50.4103	46.2051
ENSMUSG00000026819	Slc25a25	70.7152	36.8064	46.0221	37.6548	21.5339	6.24707	53.8499	40.0726	75.8914	7.22894	40.1289	46.2256	79.1939	43.3166	62.8241	24.4418	28.7469	25.2796
ENSMUSG00000026839	Upp2	67.0459	81.2441	83.5553	244.898	116.997	134.9	51.4663	66.8132	55.8602	116.988	218.369	78.389	44.9796	35.596	35.4681	206.515	290.581	301.362
ENSMUSG00000026864	Hspa5	975.807	786.289	920.861	482.481	270.572	355.565	833.929	526.463	1312.11	226.048	475.517	250.215	683.015	599.07	540.786	494.567	601.367	475.07
ENSMUSG00000026866	Kynu	89.0675	82.3182	88.7441	32.2729	55.5059	59.2381	89.6619	96.2713	83.3042	59.4863	24.8184	38.5707	93.6965	90.1181	83.6976	80.063	57.8348	70.2112
ENSMUSG00000026874	Hc	249.213	281.77	266.971	165.106	192.186	218.02	528.47	239.47	417.952	218.077	184.898	171.88	454.72	422.121	458.479	255.104	248.524	230.241
ENSMUSG00000026922	Agpat2	329	323.31	331.249	96.9549	206.911	176.935	362.283	337.652	341.953	182.704	79.0227	143.02	327.34	267.05	309.277	264.196	241.062	242.927
ENSMUSG00000027048	Abcb11	333.776	304.158	330.154	197.317	322.226	358.467	341.116	294.986	368.629	427.735	211.47	176.169	434.247	314.32	351.781	547.351	438.525	377.457
ENSMUSG00000027184	Caprin1	43.7202	38.9543	40.7838	18.2605	20.131	24.8699	50.4194	38.7447	53.2991	33.5066	27.4634	20.5226	69.8941	54.973	57.8883	50.9492	44.9684	31.4607
ENSMUSG00000027187	Cat	3909.17	3699.24	3747.45	1918.31	2578.18	2633.01	3605	4045.9	3850.11	2762.15	1849.48	1741.95	3869.11	3488.55	3120.24	3242.02	3200.52	3322.36
ENSMUSG00000027227	Sord	823.926	700.49	607.032	403.553	645.581	617.347	731.896	749.554	942.635	761.347	473.477	476.028	735.214	670.608	609.31	905.643	840.326	739.228
ENSMUSG00000027248	Pdia3	585.998	512.922	579.712	488.427	306.32	338.956	565.846	413.123	629.077	269.713	495.389	324	541.453	605.589	541.522	387.078	414.273	393.649
ENSMUSG00000027249	F2	908.974	891.646	879.755	1220.95	954.465	1065.87	1031.48	862.908	989.241	1118.69	1561.86	1454.37	899.574	932.702	901.601	1078.85	1077.15	1002.38
ENSMUSG00000027261	Hao1	376.2	349.961	354.738	100.217	142.053	144.413	322.656	284.252	364.051	141.333	111.912	126.759	327.439	279.314	323.769	163.366	159.052	148.59
ENSMUSG00000027332	Ivd	96.846	86.3963	74.9772	54.5807	83.2766	79.5841	95.3016	88.4569	102.287	82.0839	57.2031	48.1907	118.406	92.7944	95.3854	128.017	133.081	121.744
ENSMUSG00000027346	Gpcpd1	12.5462	10.493	12.4468	17.1029	11.9172	12.7874	11.1764	9.12364	10.3669	11.4654	19.1057	18.6478	19.0209	20.5012	18.4588	47.5354	60.5119	52.5887
ENSMUSG00000027359	Slc27a2	656.995	618.634	611.29	348.823	764.937	762.906	917.48	789.379	971.102	935.745	424.174	582.017	1126.56	1126.39	955.125	1045.97	944.445	837.222
ENSMUSG00000027366	Sppl2a	41.2757	44.342	39.2054	27.9329	25.6441	30.9133	50.8556	38.4926	55.3571	36.4462	37.9777	27.5893	51.7887	55.0403	64.5707	44.8932	40.0525	36.9556
ENSMUSG00000027406	Idh3b	136.253	126.271	126.177	64.6459	115.667	121.048	131.081	135.811	144.806	125.299	66.9635	67.684	154.741	125.944	131.446	142.582	160.952	146.02
ENSMUSG00000027422	Rrbp1	117.157	113.749	134.818	179.878	122.911	131.29	118.241	104.492	107.206	112.995	185.297	109.128	129.747	134.093	133.003	100.679	97.0564	90.1788
ENSMUSG00000027513	Pck1	2289.57	2291.12	2559.9	754.586	592.188	723.842	2274.16	2075.43	2083.96	591.701	579.223	1136.48	1892.13	2144.76	2324.46	1329.26	1265.22	1757.61
ENSMUSG00000027523	Gnas	113.417	120.808	123.006	107.936	109.131	94.6646	115.216	125.271	120.565	94.7453	92.8182	84.7576	114.803	105.617	112.049	91.521	94.2137	103.546
ENSMUSG00000027559	Car3	6147.14	4636.07	4814.48	1917.09	1956.27	1479.42	4751.11	6518.79	4363.84	1453.79	2164.51	1314.01	3314.79	2035.5	1715.26	2805.35	2430.09	2968.43
ENSMUSG00000027597	Ahcy	522.722	521.611	464.997	300.432	531.934	553.539	622.857	578.157	731.38	532.991	293.464	380.133	606.498	554.876	507.501	689.513	693.851	661.511
ENSMUSG00000027605	Acss2	38.2389	44.8725	64.2951	25.6979	56.537	58.3536	20.0026	51.439	19.6493	61.7075	15.8413	15.1459	24.2787	22.0411	16.6389	37.9553	86.501	52.8743
ENSMUSG00000027690	Slc2a2	123.106	116.13	155.06	53.8829	108.778	119.841	80.5994	126.018	96.9501	142.223	68.3669	83.2725	82.2583	68.2815	47.6011	149.075	153.054	131.237
ENSMUSG00000027761	Aadac	974.805	884.689	979.672	572.27	620.68	631.086	796.407	994.132	829.464	643.036	576.741	583.167	654.514	583.35	612.964	717.245	713.677	766.637
ENSMUSG00000027792	Bche	30.1085	23.8757	25.9232	48.4724	49.0799	58.9779	22.6641	29.2151	25.725	74.4054	70.7377	55.0009	24.621	30.2685	27.1142	76.2902	66.7026	55.4806
ENSMUSG00000027808	Serp1	195.395	192.221	174.843	149.545	90.3769	109.225	158.546	148.986	207.311	115.759	145.528	94.918	152.49	147.173	157.409	109.657	120.707	107.425
ENSMUSG00000027809	Etfdh	84.0944	78.3181	74.6918	48.0808	59.5925	62.4231	70.5728	68.3909	76.5894	72.9303	65.6142	54.1555	91.0465	90.187	87.1688	104.344	92.3283	69.6943
ENSMUSG00000027828	Ssr3	188.704	193.43	182.641	149.779	95.8171	115.023	142.214	134.414	180.164	131.093	160.615	101.416	152.61	157.452	155.68	128.6	138.402	111.504
ENSMUSG00000027870	Hao2	0.638599	0	0	119.142	101.961	90.1414	0.856336	1.19047	0	151.599	96.7312	76.6423	0.261503	0.0716404	0	65.9801	108.242	101.174
ENSMUSG00000027875	Hmgcs2	1868.21	1709.04	1788.23	1802.1	1931.65	1834.41	1829.15	1902.37	1860.36	1916.35	2161.67	2404.19	2018.73	2722.77	2040.57	2019.2	1601.36	1373.82
ENSMUSG00000027984	Hadh	150.821	129.866	126.47	139.593	174.557	165.571	134.648	148.271	134.492	175.762	176.738	143.139	162.269	186.254	162.26	240.856	223.635	200.976
ENSMUSG00000028001	Fga	4169.2	5096.6	4437.54	3651.38	3317.15	4558.21	8430.52	4204.26	5141.47	4168.95	5138.88	4331.59	6075.54	7966.27	10160.4	3956.87	3725.55	3560.37
ENSMUSG00000028011	Tdo2	915.07	896.518	827.642	294.692	276.541	393.634	738.325	720.61	434.494	348.502	292.389	186.998	863.372	764.63	706.504	877.694	721.917	714.711
ENSMUSG00000028076	Cd1d1	173.9	166.902	164.044	120.761	212.515	202.64	152.933	178.837	157.74	202.788	104.652	109.756	191.446	194.427	182.805	341.597	317.644	305.012
ENSMUSG00000028088	Fmo5	552.064	510.357	482.931	58.5635	251.95	291.923	664.309	488.533	606.941	269.043	37.8394	63.0606	433.447	243.427	332.075	306.372	260.815	264.959
ENSMUSG00000028124	Gclm	64.3395	61.3144	56.5137	24.3668	41.2668	41.216	61.241	60.9568	77.5866	57.565	29.0085	30.3332	66.9242	69.9539	74.469	72.7144	57.766	53.6626
ENSMUSG00000028127	Abcd3	158.244	151.631	164.6	73.0085	106.055	110.052	132.574	128.344	145.595	137.926	98.9483	93.1191	181.051	143.451	137.878	204.604	219.12	158.069
ENSMUSG00000028138	Adh5	168.615	180.764	173.112	117.544	137.484	130.996	152.353	171.802	151.322	122.202	112.352	101.152	165.19	173.69	163.413	162.963	172.578	172.653
ENSMUSG00000028158	Mttp	117.767	109.898	132.628	91.8825	95.6386	124.769	131.834	94.9734	142.545	166.399	124.437	104.513	134.408	111.43	110.674	121.983	105.28	77.552
ENSMUSG00000028179	Cth	320.989	309.153	262.834	218.388	395.871	370.117	267.546	324.982	304.061	288.146	129.46	139.691	343.982	252.559	259.949	627.32	501.124	539.158
ENSMUSG00000028186	Uox	1075.76	977.136	1030.4	528.077	861.459	911.249	663.475	968.037	769.336	960.661	558.838	611.567	716.085	614.078	595.286	951.652	938.689	1023.09
ENSMUSG00000028194	Ddah1	82.2392	78.9265	69.7806	7.57966	66.6621	76.9382	65.9222	72.9425	58.4214	79.9212	5.99042	5.38537	92.5543	80.3426	78.4878	115.668	102.495	88.446
ENSMUSG00000028211	Trp53inp1	44.5706	38.7381	37.3571	7.29523	9.63398	14.7733	42.0609	34.7377	39.6433	19.3493	9.15757	8.80533	15.5988	21.5142	24.481	31.0562	18.0225	17.9907
ENSMUSG00000028240	Cyp7a1	22.6058	9.01759	24.0151	26.3437	11.6435	11.7374	21.7993	27.2206	14.2022	30.5861	44.7117	66.2736	21.2775	31.0533	16.5223	98.2884	124.878	149.488
ENSMUSG00000028307	Aldob	4923.61	4533.16	5522.86	3531.26	4209.61	3908.09	3542.85	5011.86	3595.46	4106.5	2879.28	3918.08	3667.8	3825.65	3450.76	4087.84	3822.01	3874.26
ENSMUSG00000028327	Stra6l	53.5231	47.9669	48.4659	45.7973	41.0768	41.1083	65.2659	59.2195	54.647	38.1166	46.1015	29.9369	62.3219	64.6574	65.2763	60.3168	58.2736	52.4833
ENSMUSG00000028356	Ambp	4535.19	4759.5	4645.54	3018.07	3563.29	3546.01	6139.44	4491.02	4683.63	3378.22	2821.34	2857.52	4376.68	4528.02	5308.64	4102	3912.09	4330.32
ENSMUSG00000028367	Txn1	478.217	526.021	496.766	367.108	465.342	385.037	461.256	523.547	430.298	356.955	245.901	260.242	487.387	462.72	484.926	480.418	472.111	528.3
ENSMUSG00000028393	Alad	327.064	285.022	291.512	446.373	288.556	230.82	250.796	321.334	232.703	202.758	414.392	196.38	323.181	274.596	279	362.119	347.515	342.708
ENSMUSG00000028405	Aco1	133.035	121.993	127.542	60.6649	99.8859	103.846	138.238	127.126	137.919	115.575	63.499	57.8686	143.727	127.234	122.45	169.292	164.473	139.691
ENSMUSG00000028410	Dnaja1	63.267	56.8103	49.3237	24.2492	24.7957	27.3234	52.6219	40.7361	63.6167	26.8809	18.9723	19.9379	44.693	31.6071	35.6663	40.6956	42.8938	36.7545
ENSMUSG00000028426	Rad23b	94.0849	88.6854	90.1579	44.4657	58.4391	64.733	86.2866	79.6317	91.0433	64.4376	50.1894	40.6135	101.243	84.9048	90.489	90.1736	80.3855	70.4043
ENSMUSG00000028452	Vcp	121.861	106.765	113.125	70.9792	78.6517	90.3135	120.345	90.8021	116.195	106.165	83.6396	60.5757	145.47	138.197	133.131	138.557	136.617	111.932
ENSMUSG00000028479	Gne	42.3495	50.2017	50.3327	32.6447	37.3486	51.4154	53.243	44.1404	51.2242	53.5457	28.9072	37.3553	54.7155	55.872	63.485	64.9049	79.763	66.5371
ENSMUSG00000028494	Plin2	196.265	203.716	186.782	337.326	357.551	275.754	267.042	168.009	219.35	233.494	387.752	222.247	278.971	234.648	235.054	181.457	155.476	116.638
ENSMUSG00000028517	Plpp3	52.8348	61.1477	63.3778	104.836	71.5869	89.2913	65.3435	66.5282	60.9539	103.693	158.463	96.0464	59.8323	78.7626	76.8971	132.695	115.205	83.6171
ENSMUSG00000028542	Slc6a9	13.9986	14.7307	15.197	140.481	20.582	17.344	13.457	13.4351	20.6166	20.2313	178.682	63.2118	14.1485	17.0462	18.3341	19.3782	19.4161	17.367
ENSMUSG00000028553	Angptl3	560.799	537.045	488.611	479.294	765.994	744.835	524.955	698.897	593.959	713.885	359.072	456.137	336.721	292.68	292.077	559.722	496.39	627.306
ENSMUSG00000028603	Scp2	2068.7	2196.33	2100.65	338.229	391.93	404.451	2234.19	1628.04	2228.74	502.304	440.447	385.697	2439.65	2084.37	2071.1	772.122	615.965	602.477
ENSMUSG00000028691	Prdx1	674.67	712.811	627.551	449.056	619.433	560.84	623.319	628.033	650.002	636.442	415.18	403.469	696.583	678.384	720.243	775.946	828.815	765.71
ENSMUSG00000028692	Akr1a1	320.593	326.19	299.889	177.211	206.211	186.125	301.25	294.346	337.267	222.195	185.811	159.313	337.42	302.977	303.393	305.634	284.242	277.895
ENSMUSG00000028712	Cyp4a31	2.60759	0.960113	0.69435	157.928	29.5212	33.4879	1.34872	2.60961	1.25252	39.8363	150.837	116.145	3.25677	11.5256	6.7984	13.0472	10.4584	8.34905
ENSMUSG00000028715	Cyp4a14	20.067	4.45711	4.89462	219.232	207.948	156.808	10.7936	26.9994	2.25167	204.838	107.083	239.627	36.6689	189.909	145.971	968.828	428.177	392.276
ENSMUSG00000028737	Aldh4a1	221.711	180.105	174.401	111.989	193.646	220.649	201.316	191.593	188.751	240.402	136.34	110.709	245.061	191.663	186.72	385.542	406.49	321.994
ENSMUSG00000028792	Ak2	244.713	230.972	257.186	147.641	256.022	205.354	181.027	246.927	203.853	247.263	134.566	141.417	211.824	201.255	183.119	253.426	306.482	312.82
ENSMUSG00000028964	Park7	179.99	177.888	178.986	113.646	117.082	92.4899	152.48	200.782	152.351	90.5188	93.532	89.4406	152.867	153.719	148.883	158.518	164.253	172.557
ENSMUSG00000028967	Errfi1	803.245	765.776	846.67	340.579	152.99	323.502	918.849	747.071	984.194	90.6659	405.697	488.834	547.076	297.066	597.867	276.856	209.091	197.372
ENSMUSG00000028979	Masp2	181.174	187.207	200.143	140.005	169.767	172.035	211.058	211.15	193.381	160.938	143.656	150.023	208.487	199.657	183.328	195.877	209.134	210.888
ENSMUSG00000028980	H6pd	184.678	207.52	187.194	177.87	171.327	209.568	289.941	189.803	290.707	262.993	264.006	156.563	282.006	269.584	290.776	154.893	128.51	110.605
ENSMUSG00000029020	Mfn2	47.0817	45.3064	49.1248	21.1452	33.0453	36.9987	49.0562	35.3213	56.846	45.0087	27.0394	21.0767	69.7628	50.9558	54.2995	71.7836	76.0086	52.7004
ENSMUSG00000029063	Nadk	123.426	119.498	127.429	83.1752	95.3237	113.589	128.977	101.726	139.337	125.116	97.7855	86.5802	155.834	129.123	145.632	178.624	189.854	158.41
ENSMUSG00000029102	Hgfac	166.194	142.566	184.116	254.418	264.585	280.842	176.566	206.956	162.574	302.754	265.021	262.269	137.844	157.252	125.182	189.628	211.44	190.809
ENSMUSG00000029162	Khk	712.214	625.02	788.77	239.546	454.561	452.774	553.493	757.079	493.872	507.202	157.491	260.995	438.615	367.509	349.16	462.358	442.615	436.216
ENSMUSG00000029201	Ugdh	74.3734	71.332	66.0323	16.5551	43.2599	39.9257	80.6335	71.1695	82.9095	57.5116	11.6684	14.3533	90.2886	77.5697	90.7051	60.4668	59.6221	55.3712
ENSMUSG00000029247	Paics	195.317	176.554	177.086	80.3405	120.215	137.931	151.563	170.345	157.133	148.012	64.5341	64.8992	153.457	139.917	141.283	175.842	161.307	168.422
ENSMUSG00000029260	Ugt2b34	248.933	240.082	205.769	101.338	176.025	207.864	272.694	192.127	325.208	229.943	100.751	96.7831	303.356	261.855	254.634	324.537	294.942	252.587
ENSMUSG00000029273	Sult1d1	86.6178	65.758	70.1929	35.8263	127.241	153.262	92.4564	95.1253	93.8737	156.665	18.8778	65.2645	70.6545	57.5464	47.8389	220.895	174.49	205.698
ENSMUSG00000029311	Hsd17b11	138.219	103.523	98.5884	36.428	79.1359	78.3646	114.161	127.95	119.044	83.8624	37.8774	45.9876	130.878	130.111	120.158	145.141	115.504	115.094
ENSMUSG00000029368	Alb	66230.4	62133.9	65479.7	182635	175431	200777	61085.8	63885	57644.5	202081	213277	239815	47114.3	56951.6	57764.6	79986.7	73183.1	83059.9
ENSMUSG00000029369	Afm	220.379	213.05	222.938	338.728	395.964	440.694	198.929	234.41	200.16	492.298	410.692	361.697	179.988	202.985	192.058	304.788	312.679	328.954
ENSMUSG00000029426	Scarb2	68.3566	66.3316	65.2244	26.7296	29.4624	40.0861	82.4173	50.1887	85.4335	51.6954	45.086	35.8263	71.8689	62.8504	71.8963	60.9237	56.3315	43.8775
ENSMUSG00000029445	Hpd	2648.27	2250.02	2085.08	2011.3	3365.2	3131.3	2346.66	2687.35	2278.25	2524.34	1537.26	1922.95	2847.49	2459.51	2170.15	4938.54	4323.86	4541.15
ENSMUSG00000029455	Aldh2	1044.18	916.211	934.852	668.412	1001.01	975.801	1003.04	1108.68	964.962	1110.87	610.753	634.791	947.51	845.982	824.781	1144.03	933.129	974.399
ENSMUSG00000029467	Atp2a2	112.059	97.9207	118.826	39.7811	42.6716	57.826	143.509	91.3309	187.757	53.1303	42.1504	31.4539	139.638	117.51	108.065	75.1555	71.1883	56.9861
ENSMUSG00000029482	Aacs	70.4305	41.6436	51.4967	9.25148	9.73701	12.7438	38.9911	38.9079	17.2717	14.5288	4.47464	6.71912	6.32584	8.03657	13.5827	26.3641	103.736	49.2163
ENSMUSG00000029499	Pxmp2	238.436	199.74	183.928	164.07	245.05	239.754	226.118	239.434	208.076	194.696	135.737	149.297	213.658	174.681	154.642	310.467	377.449	346.469
ENSMUSG00000029571	Tmem106b	56.1959	58.368	54.6789	27.9933	51.9949	64.8184	59.4196	56.4765	81.1186	90.9267	33.9818	41.8998	60.7059	58.7927	64.6861	76.2026	60.7077	56.8161
ENSMUSG00000029580	Actb	471.764	498.037	529.986	314.659	403.558	325.699	503.476	483.34	434.077	229.024	245.319	168.472	717.526	669.026	602.944	461.635	443.766	557.646
ENSMUSG00000029597	Sds	461.997	423.232	459.462	254.572	327.422	343.291	280.774	329.975	211.483	201.714	95.0384	272.6	294.479	249.216	316.051	449.563	816.924	863.575
ENSMUSG00000029630	Cyp3a25	1084.37	968.108	951.32	556.248	904.441	981.662	815.343	1114.03	1044.14	903.956	374.371	613.321	1174.47	1130.14	1084.87	1629.52	945.618	1175.63
ENSMUSG00000029632	Ndufa4	497.329	510.98	494.215	298.608	386.575	348.017	462.027	530.822	481.8	351.23	255.481	255.838	476.747	448.239	458.383	427.188	446.185	443.68
ENSMUSG00000029656	C8b	408.286	472.319	436.15	77.1056	109.259	122.961	606.562	383.786	574.406	106.158	75.3264	77.1207	490.291	393.423	427.73	166.825	193.308	202.813
ENSMUSG00000029657	Hsph1	54.8056	48.4661	43.0837	9.58144	6.5532	9.18684	53.8857	31.2741	70.5962	8.90079	7.28281	8.09149	34.346	22.3843	20.3183	13.9059	16.0243	11.2155
ENSMUSG00000029695	Aass	197.075	177.813	185.093	73.6724	153.853	189.961	220.749	164.203	204.405	183.151	55.9491	80.7996	230.008	166.597	170.544	273.622	251.871	243.514
ENSMUSG00000029716	Tfr2	213.421	200.732	204.229	183.818	194.147	197.053	280.029	209.392	248.428	218.824	214.716	194.417	277.209	292.465	282.83	277.574	277.04	251.572
ENSMUSG00000029727	Cyp3a13	72.1037	77.5708	65.0554	65.3284	79.375	109.055	157.766	79.8266	111.434	97.1277	84.353	77.0757	129.967	167.399	195.695	142.047	115.4	108.718
ENSMUSG00000029761	Cald1	40.2319	36.9111	40.0437	26.0235	24.0639	34.1064	39.2615	30.483	46.4204	42.9918	50.7944	24.4597	52.7988	51.458	52.8413	60.6698	51.4255	35.6639
ENSMUSG00000029776	Hibadh	96.8252	90.7576	85.2717	53.6289	81.7833	79.2829	86.1273	104.116	89.1247	83.9855	45.4881	44.6021	85.658	74.4411	68.5746	105.055	103.063	102.056
ENSMUSG00000029802	Abcg2	31.9379	29.0663	24.5895	6.68758	5.90061	5.28798	37.3856	30.5486	32.5003	7.53753	8.63466	6.12064	37.5264	31.0578	30.1015	10.1161	10.0112	8.75767
ENSMUSG00000029810	Tmem176b	201.863	168.465	160.687	179.03	213.85	198.261	318.111	231.479	178.991	183.262	175.458	160.826	177.401	239.348	260.724	153.666	182.19	191.838
ENSMUSG00000030055	Rab43	47.5154	49.2595	46.4644	54.962	47.3358	46.1682	56.9047	48.4397	67.0792	65.9141	75.6033	61.2413	67.9471	61.3091	59.7652	86.9864	92.6073	71.3774
ENSMUSG00000030062	Rpn1	112.489	114.453	129.673	94.8565	60.837	64.0902	104.415	85.9868	108.747	59.9094	88.0127	44.6578	119.14	127.466	120.712	89.5436	105.5	90.7304
ENSMUSG00000030082	Sec61a1	89.9711	92.6337	97.3819	82.2291	53.9888	60.3849	71.3597	65.5644	82.3707	58.9093	88.5535	47.6288	83.9307	88.55	89.7733	69.6771	80.9336	62.8785
ENSMUSG00000030087	Klf15	288.796	236.922	238.346	68.7709	73.7961	83.0283	199.066	203.683	194.792	87.6223	76.0086	111.777	141.106	125.333	128.131	148.465	172.349	171.436
ENSMUSG00000030088	Aldh1l1	794.321	754.655	759.131	345.002	753.618	814.291	717.295	766.117	616.86	759.534	295.269	322.122	744.761	583.979	567.47	1104.32	1227.73	1106.44
ENSMUSG00000030096	Slc6a6	28.4174	23.9981	26.5737	12.4174	20.368	20.3481	25.0899	26.3688	32.2104	29.2649	18.5061	14.8501	29.7308	36.7976	39.7822	55.7665	45.4657	39.3899
ENSMUSG00000030104	Edem1	89.1072	79.8868	80.9291	58.3592	48.2769	60.1296	88.1764	69.4934	99.8999	63.669	71.0942	51.4793	81.9755	76.7053	89.3707	83.0551	93.3216	71.9114
ENSMUSG00000030108	Slc6a13	202.411	199.551	198.107	138.329	205.317	198.819	190.586	172.857	222.677	238.804	141.302	150.674	214.678	192.385	213.225	257.268	217.769	216.227
ENSMUSG00000030109	Slc6a12	65.0244	54.5599	58.6621	70.3086	65.7114	68.8247	50.8798	62.046	50.5008	58.6635	68.9667	53.931	74.4389	66.0368	59.9838	126.807	139.637	127.73
ENSMUSG00000030122	Ptms	1197.05	1163.82	1196.32	631.593	1130.21	888.528	1256.02	1406.34	1156.07	911.243	443.727	583.568	1324.24	1061.18	1112.6	1285.3	1353.78	1557.38
ENSMUSG00000030131	Mug2	257.882	245.614	253.533	103.415	182.984	172.392	212.315	297.784	157.225	164.656	116.932	137.159	176.052	266.686	197.558	224.994	202.354	228.598
ENSMUSG00000030161	Gabarapl1	352.889	403.432	315.086	143.122	404.807	385.876	359.93	408.554	565.627	589.217	216.697	309.843	498.554	521.17	451.361	611.551	517.745	529.83
ENSMUSG00000030168	Adipor2	249.657	212.679	215.729	96.8074	118.366	126.618	200.521	180.088	186.684	151.855	104.783	117.552	169.488	148.682	153.439	176.316	186.862	147.833
ENSMUSG00000030236	Slco1b2	398.998	360.343	323.836	131.95	275.905	352.605	343.7	353.45	460.236	438.16	126.098	189.449	393.739	367.737	311.512	598.56	446.114	386.197
ENSMUSG00000030237	Slco1a4	8.72689	5.8918	8.02303	6.45164	29.1768	40.3683	4.72873	12.2498	4.58775	37.5389	2.15463	8.4039	6.34897	6.7285	4.65389	66.5918	45.5157	42.1785
ENSMUSG00000030357	Fkbp4	220.917	196.452	203.244	108.945	119.34	113.278	220.304	167.839	259.419	114.492	97.9176	74.7557	227.651	170.11	170.14	184.504	193.473	170.094
ENSMUSG00000030359	Pzp	1666.7	1726.06	1729.94	1871.42	1724.5	2355.9	2244.72	1412.49	1862.29	2743.44	3321.3	2411.8	2197.27	2502.25	2607.53	1995.32	1824.9	1586.83
ENSMUSG00000030378	Sult2a8	593.372	525.668	493.028	230.776	301.824	242.237	461.9	573.734	585.294	336.28	312.02	232.33	622.621	576.168	560.059	415.729	473.114	417.379
ENSMUSG00000030382	Slc27a5	746.201	660.898	625.69	361.83	712.336	811.794	844.724	716.794	844.348	956.067	421.068	473.14	833.949	767.372	746.683	1263.49	1223.25	1028.71
ENSMUSG00000030432	Rpl28	295.358	327.708	329.635	284.302	314.949	273.649	282.744	342.028	284.368	222.607	207.22	225.843	239.954	274.515	273.471	221.579	244.299	258.376
ENSMUSG00000030483	Cyp2b10	103.603	87.1124	64.4033	63.4623	164.341	383.736	90.0816	50.0279	92.0504	165.768	35.5697	35.994	90.6986	67.6268	47.9009	247.593	157.957	147.446
ENSMUSG00000030530	Furin	85.5409	82.5295	85.9279	103.175	86.0914	128.926	85.9755	69.7586	93.2889	143.508	124.437	88.0227	92.738	72.5159	81.5651	84.042	91.8767	74.3447
ENSMUSG00000030541	Idh2	103.367	94.5349	81.866	141.09	126.27	128.348	76.7579	101.793	90.464	154.914	173.891	130.765	91.6152	78.7272	67.386	153.813	143.884	150.434
ENSMUSG00000030560	Ctsc	15.6202	14.7499	16.4051	20.523	35.4623	38.0219	18.4716	14.1026	17.8309	43.9623	25.8282	22.4652	23.2945	45.0129	44.2805	61.1206	67.7462	54.9583
ENSMUSG00000030630	Fah	785.605	770.98	768.29	562.638	802.129	774.363	703.955	813.823	663.663	677.71	472.366	520.822	754.629	756.788	708.373	920.425	1008.51	1018.68
ENSMUSG00000030654	Arl6ip1	141.932	139.821	132.336	65.1167	81.0005	83.4462	163.304	140.28	168.742	94.1882	59.2494	69.8092	153.276	137.328	141.179	106.941	95.8933	99.5288
ENSMUSG00000030674	Qprt	228.663	213.57	220.647	122.404	149.785	138.409	204.273	215.799	179.297	123.843	106.998	95.3404	232.661	203.232	201.915	196.093	208.383	206.542
ENSMUSG00000030688	Stard10	969.813	995.149	914.523	756.563	1020.36	927.891	1042.33	990.813	1160.52	941.76	749.969	694.403	1091.13	1004.78	1030.47	951.913	1034.11	969.251
ENSMUSG00000030695	Aldoa	83.7566	79.494	91.3807	35.0019	69.6128	68.9186	88.864	85.2503	100.79	76.3162	31.325	51.3891	102.387	83.4052	91.2273	73.071	80.493	69.7668
ENSMUSG00000030711	Sult1a1	410.405	374.846	364.503	784.484	1345.33	1313.96	375.66	465.994	363.697	1294.98	511.427	819.497	380.798	376.085	417.228	847.074	864.833	868.685
ENSMUSG00000030747	Dgat2	396.551	334.665	381.295	314.03	372.345	426.078	350.097	369.782	457.026	500.096	412.092	350.145	356.416	356.86	344.599	502.726	653.14	522.522
ENSMUSG00000030762	Aqp8	413.266	345.968	483.316	212.518	448.959	348.15	290.219	523.356	238.705	358.861	161.525	190.997	179.877	174.924	122.584	194.417	230.359	206.34
ENSMUSG00000030834	Abcc6	63.1259	50.9754	66.4778	40.4419	73.53	60.9724	64.2537	83.7708	63.5444	81.5295	28.8224	42.1751	74.0838	65.1721	54.9779	95.4159	105.977	107.681
ENSMUSG00000030861	Acadsb	60.0871	59.4135	52.902	24.7786	35.2882	39.4277	62.4298	55.6522	70.4767	50.581	32.3965	25.4046	58.5528	49.1553	53.1729	55.3306	53.9452	44.8542
ENSMUSG00000030884	Uqcrc2	238.762	245.541	241.763	138.491	200.37	198.55	219.918	261.142	231.561	211.239	136.539	135.44	242.924	207.877	214.114	247.607	252.818	238.944
ENSMUSG00000030895	Hpx	4769.77	5513.28	4910.53	6831.79	4939.89	5225.54	10401.8	4746.65	5094.16	4666.57	7125.46	7120.63	6331.36	9763.22	12096.4	4549.34	5340.46	5472.81
ENSMUSG00000030934	Oat	403.513	339.967	187.954	318.153	619.254	447.104	340.571	378.239	245.74	408.27	264.214	252.042	609.608	379.915	394.778	1413.4	874.745	981.088
ENSMUSG00000030972	Acsm5	87.7149	73.7134	70.9732	33.8766	70.0203	69.9609	72.7441	82.9976	87.6088	81.1022	30.6255	37.5341	87.7988	96.5599	89.1403	120.45	124.745	126.251
ENSMUSG00000031138	F9	190.482	175.504	176.261	182.342	205.438	239.763	262.718	173.932	256.899	255.701	207.506	206.344	219.796	235.864	236.917	230.398	220.12	203.649
ENSMUSG00000031168	Ebp	242.817	248.648	239.883	222.063	245.223	227.039	227.278	235.646	216.801	216.098	175.49	169.981	202.73	219.043	208.791	263.547	324.512	299.309
ENSMUSG00000031173	Otc	355.053	318.156	323.443	209.997	308.74	302.806	327.911	405.672	337.961	322.319	184.655	190.884	315.794	284.791	285.144	357.17	352.051	374.818
ENSMUSG00000031231	Cox7b	429.816	447.208	441.327	303.026	376.511	305.191	345.847	514.905	378.054	317.33	226.409	223.927	325.398	303.014	289.85	341.789	384.609	417.07
ENSMUSG00000031431	Tsc22d3	227.041	195.749	191.09	25.4202	16.3256	28.9765	156.685	193.742	105.529	19.7998	22.2849	36.7136	68.3506	44.8726	60.3286	28.9888	28.2492	26.2169
ENSMUSG00000031443	F7	129.277	124.074	119.664	424.545	190.811	218.079	145.017	119.405	137.235	207.229	529.53	336.527	156.365	185.956	180.741	232.883	249.888	236.085
ENSMUSG00000031444	F10	438.612	420.029	429.606	774.576	488.05	502.701	487.694	439.162	418.593	499.456	874.879	717.055	460.087	456.713	480.116	518.849	554.285	535.008
ENSMUSG00000031445	Proz	200.121	196.791	187.913	229.489	199.844	197.085	201.04	173.29	192.269	193.593	244.921	187.008	211.421	249.537	246.47	224.813	239.03	222.521
ENSMUSG00000031447	Lamp1	631.01	650.465	583.13	382.748	460.551	517.026	758.732	560.612	844.46	595.839	533.717	491.299	745.14	660.313	738.357	638.472	643.033	545.826
ENSMUSG00000031482	Slc25a15	204.586	173.64	173.196	86.367	103.89	124.068	170.997	144.279	174.818	110.914	80.3472	82.4908	214.437	155.501	163.189	251.3	243.551	190.676
ENSMUSG00000031545	Gpat4	65.2091	52.7019	50.5193	15.5991	22.5194	25.2585	58.6516	44.5746	59.7926	25.5375	18.3665	16.7824	58.8985	49.67	59.7465	65.9993	59.181	51.0195
ENSMUSG00000031594	Fgl1	53.6105	93.1053	54.5226	631.537	276.737	302.636	349.988	45.0526	61.8216	232.203	606.175	555.923	200.66	541.942	584.398	256.034	283.763	273.609
ENSMUSG00000031596	Slc7a2	104.087	119.935	120.704	26.1539	63.3572	86.4667	111.446	103.451	127.05	99.9587	26.9726	35.6352	136.316	100.705	106.384	213.506	236.511	212.492
ENSMUSG00000031604	Msmo1	24.5626	34.1597	37.254	22.1752	54.5498	45.0329	20.6437	24.6359	18.8087	27.2497	22.5316	10.0937	39.3754	52.4902	47.2199	72.8165	176.564	84.9249
ENSMUSG00000031613	Hpgd	93.6425	54.5693	62.0282	63.8658	103.957	121.097	52.8728	89.9365	64.929	126.095	82.8862	85.7814	70.9173	83.1206	59.2373	226.251	199.083	190.723
ENSMUSG00000031672	Got2	207.262	190.07	199.014	120.256	149.895	156.223	183.71	191.802	190.932	153.769	138.808	116.415	205.681	200.164	193.225	205.958	205.225	184.023
ENSMUSG00000031700	Gpt2	206.037	179.559	199.863	83.9159	160.322	191.067	191.139	208.92	186.535	184.563	69.2842	105.507	145.871	134.435	133.573	191.285	225.935	181.376
ENSMUSG00000031708	Tecr	221.593	234.161	262.402	390.645	247.499	226.331	205.983	265.324	198.442	231.911	354.024	221.214	224.114	209.492	211.498	244.503	284.828	280.701
ENSMUSG00000031722	Hp	3649.72	4111.65	3299.59	4205.6	3733.41	3864.52	9450.47	3049.69	4390.18	2446.43	3172.2	4156.93	5755.97	12443.7	13495.6	3071.6	2624.39	2926.03
ENSMUSG00000031725	Ces1f	382.877	356.022	390.851	259.702	276.525	230.978	296.712	356.697	344.695	276.433	297.435	209.795	273.904	280.579	264.949	307.28	270.463	290.65
ENSMUSG00000031751	Amfr	158.125	157.043	156.582	105.627	126.908	150.136	173.225	133.136	190.343	175.456	133.383	107.831	191.758	208.641	217.862	196.86	195.269	149.895
ENSMUSG00000031762	Mt2	211.9	205.865	66.0932	3599.11	3185.17	3217.18	1970.77	120.523	510.642	3300.84	2006.8	1529.3	208.678	347.755	715.467	305.837	296.012	654.075
ENSMUSG00000031765	Mt1	125.085	130.379	55.6043	2205.08	2146.74	1865.71	816.26	98.5023	303.801	2318.97	1587.67	1476.03	141.48	186.729	421.308	271.368	253.137	443.673
ENSMUSG00000031767	Nudt7	370.302	390.33	354.393	35.7402	53.6783	43.3847	315.714	266.295	313.555	39.3443	22.9172	27.8541	325.421	267.166	340.469	128.948	189.223	223.88
ENSMUSG00000031770	Herpud1	1000.64	935.484	925.603	244.36	297.442	379.515	924.215	704.701	955.945	368.053	260.741	276.967	435.856	294.652	356.55	292.292	268.976	250.424
ENSMUSG00000031818	Cox4i1	609.878	612.527	598.375	370.992	505.565	454.203	553.72	681.671	610.173	423.477	299.563	334.637	552.845	504.298	520.443	523.145	532.289	579.731
ENSMUSG00000031886	Ces2e	180.402	167.292	176.065	95.5593	157.774	191.321	152.914	169.433	127.866	243.509	97.5054	73.8733	124.475	94.3074	79.2156	130.108	118.913	104.541
ENSMUSG00000031924	Cyb5b	295.03	270.171	253.282	131.586	197.665	193.129	243.814	211.095	270.665	222.491	147.229	78.9461	261.785	209.481	226.719	305.908	269.659	207.715
ENSMUSG00000031938	4931406C07Rik	65.3182	58.9988	53.4756	37.407	50.048	48.9987	71.145	57.3004	67.2237	55.4609	35.2692	31.0078	73.8224	54.039	59.1506	63.1192	61.1448	52.0627
ENSMUSG00000031958	Ldhd	104.293	93.6747	79.7066	31.0667	49.1873	57.0102	163.956	95.0822	142.576	55.9888	35.8921	26.7836	140.265	110.562	122.454	82.7717	76.5965	71.5846
ENSMUSG00000031960	Aars	61.8078	59.1882	53.4624	38.8058	39.5146	40.0877	66.6082	47.9118	59.2335	32.4551	36.6494	28.5572	72.4038	65.4092	70.6391	64.8864	63.9837	55.3333
ENSMUSG00000031980	Agt	841.496	761.467	716.82	821.371	1243.78	1155.17	912.311	907.029	825.185	1173.62	733.069	982.976	930.034	1115.57	1004.2	1337.83	1142.18	1235.56
ENSMUSG00000031996	Aplp2	113.316	113.501	120.278	57.323	92.9849	113.912	114.366	112.562	128.766	133.838	69.3228	62.9759	137.58	130.276	131.552	156.595	140.68	124.665
ENSMUSG00000032014	Oaf	209.869	204.733	219.492	181.754	175.781	172.283	207.089	204.856	253.468	210.111	241.223	259.776	290.839	217.311	218.973	257.55	334.389	298.021
ENSMUSG00000032018	Sc5d	238.07	246.041	295.394	129.647	265.292	228.649	109.259	219.433	114.163	202.095	123.847	105.704	201.345	233.52	202.496	367.764	563.345	421.017
ENSMUSG00000032042	Srpr	150.747	151.05	150.781	96.6293	78.0871	92.6974	139.563	98.2715	152.61	97.6234	129.53	80.8437	181.699	173.627	181.445	145.967	154.908	110.112
ENSMUSG00000032047	Acat1	290.698	278.56	274.01	163.163	179.023	174.855	237.022	276.272	260.448	196.307	250.412	236.622	261.494	305.379	245.257	272.526	267.053	225.788
ENSMUSG00000032050	Rdx	88.7935	75.6606	76.1805	28.7372	55.5905	72.8616	84.5692	70.6485	102.212	106.675	53.6174	47.091	111.648	99.3911	95.4299	135.662	120.769	89.3195
ENSMUSG00000032079	Apoa5	896.654	812.486	992.745	675.822	533.472	524.449	1022.48	870.63	999.68	711.415	684.448	1054.72	630.788	946.925	798.601	1073.68	1089.02	1103.89
ENSMUSG00000032080	Apoa4	171.261	161.176	279.464	451.184	746.834	869.371	264.749	213.971	251.216	689.205	443.122	628.076	261.71	450.159	388.392	454.337	344.507	326.258
ENSMUSG00000032081	Apoc3	3855.07	3974.34	4513.38	5027.91	6234.02	5657.63	4112.31	4743.32	3976.66	4710.21	4107.34	5081.07	3440.02	3581.33	2990.2	4429.68	4844.35	4734.59
ENSMUSG00000032083	Apoa1	19002.2	22032.9	22460.8	22559.2	23461.9	23606.4	17935	19496.9	18294.6	18065.2	24299.3	26203.8	16478.6	20398.9	16221.3	10168.5	10624.2	11256.6
ENSMUSG00000032114	Slc37a4	164.725	157.619	176.928	62.6274	108.826	138.342	140.071	151.66	154.343	149.687	51.3072	110.712	114.919	78.3023	89.7606	115.969	126.645	101.263
ENSMUSG00000032115	Hyou1	149.168	111.409	137.513	65.8202	33.5758	49.6696	131.502	79.9062	188.463	35.8579	63.6008	22.689	123.691	109.291	102.118	76.4029	96.4784	66.3385
ENSMUSG00000032193	Ldlr	31.8215	26.6942	36.2391	18.7173	27.4028	25.1655	24.8526	26.0848	25.1632	26.4636	19.138	18.5848	39.5099	36.6444	34.3237	70.0165	92.5705	67.7812
ENSMUSG00000032204	Aqp9	181.919	164.767	146.916	86.6895	148.281	147.165	155.552	178.738	173.116	176.105	93.3427	133.995	196.487	199.938	177.036	267.758	237.494	213.192
ENSMUSG00000032207	Lipc	210.711	174.647	186.99	73.6588	226.332	206.108	179.369	219.564	189.218	232.44	24.3928	43.6287	167.039	170.414	158.945	318.885	293.588	298.295
ENSMUSG00000032216	Nedd4	47.3742	45.0562	50.1752	22.6054	34.2232	43.4089	47.5126	40.9162	50.0027	52.1125	26.3682	26.8301	55.1723	46.7947	49.7228	55.4432	53.9222	41.3469
ENSMUSG00000032310	Cyp1a2	1176.1	1028.7	800.463	545.079	738.286	679.024	1375.03	1134.27	1364.36	673.917	475.348	437.325	1213.78	751.165	854.291	1417.61	1329.21	1464.55
ENSMUSG00000032314	Etfa	468.093	462.093	448.184	274.723	428.519	403.483	392.726	475.331	433.747	422.168	252.329	251.351	466.032	427.254	419.097	492.709	475.773	476.883
ENSMUSG00000032349	Elovl5	454.822	415.166	566.174	275.775	402.335	400.616	196.395	560.626	147.954	446.704	266.822	259.073	232.12	316.464	238.311	355.768	383.637	342.246
ENSMUSG00000032350	Gclc	228.196	208.086	218.878	72.2859	154.989	154.905	193.454	283.185	267.974	245.178	94.2185	94.4656	266.914	263.257	249.343	185.362	135.256	138.821
ENSMUSG00000032359	Ctsh	105.187	103.674	100.559	64.9341	95.4436	95.1744	104.41	95.2811	118.269	109.959	85.9303	84.9047	104.865	122.484	123.708	143.161	137.927	135.481
ENSMUSG00000032383	Ppib	251.536	267.086	262.059	320.498	188	170.62	223.32	213.686	245.622	155.403	303.748	252.611	212.828	232.734	219.344	155.304	167.927	171.479
ENSMUSG00000032399	Rpl4	640.735	741.236	678.662	537.371	552.228	581.215	612.791	602.701	701.835	562.242	596.77	506.579	613.977	581.094	609.646	564.235	628.486	566.481
ENSMUSG00000032418	Me1	102.391	86.6254	151.423	36.9622	59.7921	66.3327	39.2799	104.995	55.7566	108.736	29.376	35.9875	58.3094	38.0711	43.181	68.9041	77.6493	61.0437
ENSMUSG00000032420	Nt5e	2.63665	2.6779	2.60167	26.7155	18.5801	20.6744	2.50604	2.04469	2.65694	30.2525	44.2977	26.7577	3.13008	2.74743	2.61542	26.0129	25.722	16.9426
ENSMUSG00000032485	Scap	38.8131	37.3006	47.8027	38.813	48.6166	52.576	44.1007	36.7916	52.3357	77.1112	55.0837	40.4809	69.1101	52.9339	52.1166	63.0592	82.9638	53.0794
ENSMUSG00000032518	Rpsa	209.872	228.401	222.405	153.937	161.812	166.835	198.157	199.175	214.581	137.645	142.636	127.512	198.059	184.299	192.318	162.499	198.788	174.833
ENSMUSG00000032554	Trf	10210.3	11506.6	10911.1	15767	12038.6	14497.2	12076.6	9314.43	11385.4	15661.5	22763.7	23809.6	9944.33	11781.3	13245	12613.9	12799.6	12105.6
ENSMUSG00000032575	Manf	163.046	149.062	161.998	91.6143	44.3759	55.2272	129.777	94.5747	179.609	29.2364	75.483	34.187	116.355	105.47	98.6418	69.8104	99.7181	80.6107
ENSMUSG00000032786	Alas1	145.741	114.077	132.447	34.5028	10.2432	14.4421	107	57.8491	133.728	11.9035	35.1638	116.828	26.0359	18.9254	36.2015	43.955	78.1249	82.1124
ENSMUSG00000032808	Cyp2c38	12.4155	9.65584	10.136	69.804	118.706	98.6158	5.46057	14.8564	4.68014	98.658	65.4611	70.2708	11.8594	22.5636	22.295	262.629	128.597	178.618
ENSMUSG00000032898	Fbxo21	22.4964	27.5592	23.636	18.1875	46.3748	40.0904	18.1724	26.8573	32.098	66.9505	32.6982	20.885	67.6418	72.3234	57.0677	74.7022	61.8041	54.8929
ENSMUSG00000033022	Cdo1	2136.6	2152.13	1977.46	1763.3	1954.83	2129.84	1821.72	2424.2	2182.71	2015.48	1666.51	1811.09	1813.52	2382.32	2182.15	3018.79	2573.75	2744.49
ENSMUSG00000033105	Lss	9.13812	10.6215	14.9079	6.98474	12.7064	13.3301	7.25007	8.28352	6.42247	10.6413	6.27437	3.43093	7.57509	10.7368	9.02416	14.3328	36.7575	17.3354
ENSMUSG00000033161	Atp1a1	139.882	134.408	150.497	52.1311	120.506	146.772	160.313	118.883	173.301	184.634	69.5314	79.7781	179.173	160.577	164.814	202.268	189.765	155.217
ENSMUSG00000033295	Ptprf	47.758	41.6058	45.749	18.7056	25.7696	36.3236	51.6915	32.5167	51.9034	44.958	34.888	14.7368	76.554	65.212	69.8575	79.2521	73.8144	41.5947
ENSMUSG00000033308	Dpyd	105.261	99.2081	96.0121	42.6828	85.3258	91.1844	115.907	122.068	105.927	122.574	59.9366	55.4196	107.658	99.5351	92.1595	158.381	132.661	124.769
ENSMUSG00000033318	Gstt2	21.6892	24.0544	20.5722	45.1504	72.1469	49.0981	16.1941	27.0296	17.4946	46.381	31.519	28.1058	32.4895	39.806	32.1616	72.8677	74.7185	79.3858
ENSMUSG00000033416	Gucd1	58.8567	67.8849	67.6254	29.7015	32.3412	35.9858	65.9034	59.9985	78.2281	46.4684	31.2208	30.0128	54.9793	55.6683	63.0934	39.3395	35.2387	34.5554
ENSMUSG00000033427	Upb1	118.31	120.544	109.504	62.0754	112.15	104.14	92.2452	123.279	106.355	112.347	61.146	62.0659	113.503	115.194	107.772	138.332	135.917	133.823
ENSMUSG00000033533	Acsm1	439.63	436.486	413.826	325.649	394.724	353.906	438.285	420.408	460.427	367.196	313.411	258.612	494.792	499.669	502.285	485.043	593.823	546.88
ENSMUSG00000033610	Pank1	49.1719	47.6059	47.2527	40.0444	58.8919	67.2773	43.5406	44.4611	47.3957	79.094	49.179	59.1121	49.6153	46.8233	47.9714	78.0298	76.2736	55.8386
ENSMUSG00000033634	Nat8f2	567.281	588.274	472.058	248.194	399.266	370.408	691.351	436.058	537.622	325.6	235.628	310.961	720.824	701.582	755.714	812.536	852.715	789.057
ENSMUSG00000033684	Qsox1	87.7658	101.855	96.2199	77.9107	100.006	117.664	146.192	72.344	123.255	131.037	90.5083	84.2359	136.007	137.62	151.532	108.006	125.292	100.477
ENSMUSG00000033688	1300017J02Rik	331.186	334.747	339.245	352.657	297.441	304.678	355.114	344.053	367.344	322.481	372.46	381.148	332.391	316.636	298.917	333.784	331.697	330.376
ENSMUSG00000033715	Akr1c14	253.25	224.14	188.044	86.1765	133.75	164.34	224.311	177.056	314.221	251.273	123.151	105.238	193.881	164.058	161.617	255.029	202.777	168.23
ENSMUSG00000033831	Fgb	3162.81	3807.84	3348.13	3160.48	2952.22	3510.22	5481.63	3210.44	3467.47	3266.1	3748.06	3387.45	4087.63	5582.8	6989.83	2815.57	2685.34	2697.59
ENSMUSG00000033860	Fgg	4109.83	4891	4272.75	3700.86	3320.01	4253.21	7614.23	4106.9	4913.95	3848.15	4902.66	4101.22	5494.33	7405.48	9273.65	3689.11	3592.09	3514.38
ENSMUSG00000033898	Cfhr2	375.767	384.689	368.336	217.778	291.267	328.915	396.222	398.498	478.412	385.05	221.021	236.423	347.534	350.992	359.13	319.713	287.595	306.672
ENSMUSG00000033965	Slc16a2	102.348	86.6687	87.5165	44.7498	65.545	76.2806	85.0827	77.5175	93.9224	83.5707	73.3147	54.6181	106.837	110.567	99.8579	146.1	150.264	115.446
ENSMUSG00000034088	Hdlbp	121.807	111.828	121.177	73.6168	73.1921	89.7934	112.488	94.4724	125.379	101.91	94.3171	67.0862	133.47	120.402	121.494	112.856	121.668	89.7385
ENSMUSG00000034171	Faah	61.4289	56.9636	62.7454	33.2547	59.6027	56.4402	54.2823	67.5508	58.33	58.4314	25.8581	32.1757	67.7811	72.3462	62.3729	71.7242	69.6666	70.2729
ENSMUSG00000034285	Nipsnap1	275.682	246.042	248.644	143.294	214.584	199.556	208.696	269.415	209.817	204.403	130.291	133.669	237.822	217.665	219.096	280.642	275.169	267.805
ENSMUSG00000034371	Tkfc	328.091	265.734	358.375	195.63	254.07	224.162	237.089	320.498	193.49	272.269	142.166	220.642	213.713	222.46	188.32	179.25	148.11	138.658
ENSMUSG00000034450	Gulo	420.744	354.472	294.549	318.795	307.838	274.294	441.289	343.904	406.439	285.847	380.504	289.856	441.11	330.88	304.746	537.353	505.88	410.34
ENSMUSG00000034456	Uroc1	405.972	348.208	381.534	375.768	561.004	530.911	427.793	457.881	396.029	589.574	326.662	309.091	418.262	333.028	320.432	544.97	552.619	535.312
ENSMUSG00000034528	Hsd17b13	416.954	433.804	406.564	109.556	338.482	372.948	388.718	403.658	435.683	435.206	96.2687	167.25	394.599	437.923	447.951	367.058	317.576	321.132
ENSMUSG00000034591	Slc41a2	17.178	20.2658	14.3805	59.4324	11.432	12.1816	38.6373	9.76851	21.711	9.7877	82.4773	6.87739	25.4186	27.4427	44.6165	4.2654	3.25397	3.31922
ENSMUSG00000034708	Grn	95.4186	104.792	105.888	171.519	140.179	148.922	144.055	104.694	143.214	160.495	181.869	202.124	118.724	132.382	150.727	147.382	157.898	136.812
ENSMUSG00000034785	Dio1	88.3397	108.447	111.017	121.872	56.5848	62.8565	181.825	49.9845	183.087	86.6202	148.997	156.159	331.691	237.399	280.579	270.907	429.582	284.378
ENSMUSG00000034926	Dhcr24	231.906	222.697	227.963	249.337	333.496	470.642	320.764	165.227	244.09	517.368	455.816	265.267	399.67	394.82	470.631	569.592	707.257	404.025
ENSMUSG00000034957	Cebpa	308.37	290.263	305.792	271.512	514.694	474.447	262.216	285.16	391.249	471.095	311.964	345.645	399.781	330.169	336.596	504.486	625.384	529.286
ENSMUSG00000034994	Eef2	871.714	989.36	882.996	557.861	765.357	982.75	1032.89	743.685	1237.42	1022.6	850.315	677.77	981.046	933.784	1015.11	1042.16	1143.1	834.974
ENSMUSG00000035031	C8a	570.275	650.967	568.251	157.829	217.887	246.846	918.094	505.162	822.648	225.532	188.222	143.479	817.582	790.476	945.842	196.315	136.248	189.136
ENSMUSG00000035041	Creb3l3	226.036	226.535	228.874	230.788	233.796	214.38	255.815	186.104	259.449	222.974	253.312	199.506	260.048	222.133	219.884	204.486	201.287	172.834
ENSMUSG00000035202	Lars2	42.4665	53.467	40.7987	33.3976	41.6191	33.8314	35.9299	38.333	34.4582	68.5471	41.3504	54.2518	26.3706	21.0345	32.1963	32.3705	23.7702	19.6623
ENSMUSG00000035203	Epn1	164.687	162.184	160.239	93.4054	135.954	139.261	165.294	152.917	176.242	145.365	92.0985	90.7705	192.971	178.343	192.623	188.563	180.662	174.368
ENSMUSG00000035237	Lcat	669.196	694.226	596.153	934.171	914.622	891.858	797.841	675.587	802.139	907.504	1117.99	990.4	769.193	866.089	895.088	1008.67	957.016	898.966
ENSMUSG00000035247	Hectd1	19.8097	18.6712	19.7743	9.06112	13.6535	17.819	25.0494	15.6464	32.0467	25.2535	14.1031	12.5041	32.4986	27.5025	28.2286	25.6408	21.1681	13.8325
ENSMUSG00000035504	Reep6	691.665	686.581	670.529	596.586	744.264	635.811	783.143	736.587	831.583	638.591	590.591	510.017	881.772	809.753	772.659	768.388	841.199	803.386
ENSMUSG00000035540	Gc	9674.32	9643.52	9597.92	10540.6	10656	11154	10612.4	10043.4	10060.9	11212.5	11093.5	12119.2	8931.92	9470.61	9313.31	9804.47	9138.78	9667.35
ENSMUSG00000035561	Aldh1b1	77.5655	56.0169	72.02	279.567	203.724	192.408	60.5384	82.2364	52.8982	194.444	296.58	204.771	51.8215	41.0734	33.5298	183.091	212.881	199.266
ENSMUSG00000035637	Grhpr	314.085	308.16	295.44	145.715	177.226	200.491	327.362	269.58	316.074	195.35	206.246	175.202	455.346	451.728	447.739	254.869	274.989	232.672
ENSMUSG00000035686	Thrsp	1114.82	931.958	1514.51	879.214	463.822	448.571	364.885	541.33	294.301	228.747	349.984	198.568	117.188	44.0574	31.572	224.965	808.929	549.083
ENSMUSG00000035780	Ugt2a3	325.526	300.262	281.503	179.979	201.324	210.594	296.248	286.845	343.986	244.461	181.613	190.465	277.654	293.374	269.987	416.567	386.548	396.525
ENSMUSG00000035811	Ugt2b35	155.083	122.947	105.843	43.7765	54.7973	49.9546	121.152	121.044	149.988	79.5985	55.0327	34.7745	207.134	169.996	180.14	132.894	93.9781	89.2097
ENSMUSG00000035836	Ugt2b1	1047.38	941.731	792.339	179.034	232.542	218.779	1244.54	941.49	1611.09	317.619	193.635	180.812	978.449	487.554	591.265	380.248	378.463	398.133
ENSMUSG00000035875	AI182371	326.384	351.268	332.08	176.932	232.924	244.277	450.986	288.966	410.594	253.534	186.859	179.718	447.058	408.946	421.898	359.065	352.606	315.222
ENSMUSG00000035885	Cox8a	777.437	736.979	755.78	444.623	600.479	557.393	742.267	887.479	744.449	509.736	385.84	360.35	718.033	674.433	625.237	655.446	735.348	784.334
ENSMUSG00000036078	Sigmar1	159.296	165.009	187.383	100.169	179.574	158.763	124.132	163.221	102.213	125.344	85.3494	92.3209	154.672	138.646	139.824	154.139	149.057	167.239
ENSMUSG00000036110	Slc17a2	57.5595	60.7944	65.4298	15.6434	62.6136	56.6953	70.9774	72.5763	86.0756	87.5729	8.05171	21.683	74.2644	102.133	92.335	103.31	90.8584	104.934
ENSMUSG00000036469	March1	0.386561	0.421376	0.281296	0.345989	0.344354	0.49705	0.491081	0.251519	0.579691	0.509322	0.512407	0.202185	0.224945	0.164334	0.411544	0.178478	0.424402	0.107246
ENSMUSG00000036570	Fxyd1	197.265	211.924	224.923	181.739	285.643	244.512	204.852	270.86	184.403	205.559	125.737	151.914	197.623	199.169	184.445	212.568	220.651	242.08
ENSMUSG00000036606	Plxnb2	57.496	53.1437	52.8574	31.9927	45.5175	53.6405	70.1334	46.7466	76.3067	65.5137	46.0538	40.1945	87.2962	75.7153	81.1603	90.0385	93.0534	63.9975
ENSMUSG00000036751	Cox6b1	704.967	728.333	733.646	468.315	639.343	580.396	636.922	852.258	671.245	503.986	361.862	343.622	634.015	588.616	569.487	619.289	679.6	725.79
ENSMUSG00000036752	Tubb4b	184.311	141.328	155.446	87.5625	95.4012	100.072	154.623	138.589	147.769	102.575	70.2599	45.9887	199.906	186.02	204.722	110.628	116.514	94.7578
ENSMUSG00000036764	Dnajc12	4.19013	4.60822	4.6107	60.3836	3.32608	2.81846	5.71213	3.7574	2.84028	3.28383	68.48	10.6769	6.82344	9.83855	21.9779	3.95755	4.74295	4.73709
ENSMUSG00000036775	Decr2	123.138	120.821	118.755	72.299	134.678	133.56	105.348	127.028	109.946	134.023	84.8153	93.2097	186.012	187.459	155.359	212.381	243.839	195.808
ENSMUSG00000036880	Acaa2	1436.9	1359.98	1346.9	1038.97	1241.9	1139.48	1192.05	1389.09	1274.19	1205.94	1157.88	961.033	1302.7	1225.94	1229.03	1314.85	1230.23	1199.54
ENSMUSG00000036892	Prodh2	179.739	159.619	164.092	213.106	179.778	163.074	159.48	226.641	174.561	171.694	201.219	198.957	152.259	152.999	130.301	210.176	218.515	229.541
ENSMUSG00000037053	Azgp1	2096.56	2171.68	2018.22	1785.43	2059.08	1906.27	2336.92	2265.28	2291.8	1860.32	1591.29	1975.93	2143.28	2372.09	2308.51	2130.34	2009.43	2174.27
ENSMUSG00000037071	Scd1	5572.53	4252.02	6756.91	485.481	1966.41	3297.94	1525.49	5481.61	1628.54	6191.51	259.923	382.468	311.229	285.631	253.27	823.621	952.534	1230.8
ENSMUSG00000037095	Lrg1	531.471	750.222	538.037	390.016	389.561	426.418	1593.52	451.436	579.187	225.686	359.304	336.812	1188.94	2036.62	2269.48	375.617	431.916	331.845
ENSMUSG00000037254	Itih2	708.3	663.862	754.82	726.129	677.987	801.532	630.776	662.4	644.671	920.481	986.135	864.943	723.963	832.569	781.488	1116	1032.13	975.49
ENSMUSG00000037266	Rsrp1	232.733	244.156	314.436	204.46	256.509	213.581	231.314	287.816	226.614	258.193	138.292	239.735	160.114	190.228	176.901	255.792	314.511	348.369
ENSMUSG00000037278	Tmem97	74.3328	92.415	87.5205	256.945	127.512	110.722	83.0374	83.2853	85.4985	120.947	287.263	169.659	110.671	98.8571	98.6001	117.801	175.973	127.637
ENSMUSG00000037331	Larp1	55.2469	50.1124	53.0034	29.307	41.1867	46.811	56.8568	43.8407	67.2907	49.6477	35.3714	31.1334	75.52	67.4736	75.9447	69.7042	64.588	49.3601
ENSMUSG00000037509	Arhgef4	0.0884623	0.030536	0.0543594	0.0131963	0.0499087	0.0124206	0.0381293	0.0390577	0	0.085175	0.0359349	0.0338118	0	0	0.0149117	0	0.0534874	0.0129531
ENSMUSG00000037542	Aldh8a1	206.206	196.764	195.015	157.761	168.451	172.906	179.558	194.431	191.37	194.684	172.158	159.125	220.816	197.862	194.083	251.814	248.007	241.259
ENSMUSG00000037580	Gch1	28.8868	33.6714	33.7007	15.4047	52.0218	50.4145	25.5434	33.9287	30.3466	46.3109	14.2475	24.2512	53.6805	51.0282	48.9757	87.802	88.8066	82.6538
ENSMUSG00000037686	Aspg	127.509	127.211	174.391	66.3023	183.421	154.517	116.432	173.194	130.673	169.207	46.7642	76.4814	181.244	182.728	173.564	188.037	258.851	271.096
ENSMUSG00000037742	Eef1a1	2815.96	3117.5	2883.33	1582.58	2443.48	2961.72	2810.52	2434.48	3334.8	2817	2155.74	1901.5	2910.04	2809.7	3004.77	3007.95	3202.83	2483.95
ENSMUSG00000037780	Mbl1	316.242	329.788	307.881	225.86	232.752	208.06	416.546	338.211	363.933	227.721	241.954	197.573	326.014	382.779	414.16	262.212	249.694	262.945
ENSMUSG00000037797	Adh4	181.484	151.284	130.867	70.7181	60.6702	47.7249	187.996	174.689	158.507	52.9047	77.7136	51.3541	217.099	245.698	214.381	164.972	129.314	125.88
ENSMUSG00000037798	Mat1a	1340.02	1072.05	1153.92	2075.79	1664.66	1875.31	969.941	1280.9	946.814	1810.93	2238.08	1743.24	1066.5	1517.52	1526.71	2908.77	2716.13	2433.62
ENSMUSG00000037820	Tgm2	70.9901	65.1502	69.215	49.9842	49.2898	60.7615	93.2366	55.248	66.431	48.3021	66.0569	36.95	86.9777	84.3221	101.827	98.6878	97.2352	87.4543
ENSMUSG00000037936	Scarb1	47.2767	41.3591	44.3651	22.9945	41.963	42.9688	52.9044	50.2656	59.3558	40.2004	27.4173	24.2415	71.327	74.9325	71.2561	72.9566	61.7725	54.7738
ENSMUSG00000037942	Crp	271.483	269.684	236.462	280.056	244.432	280.523	336.545	253.895	317.749	297.367	347.632	306.343	239.633	314.68	360.439	292.188	258.283	263.472
ENSMUSG00000038014	Fam120a	75.3283	71.3711	73.8169	36.5022	52.6856	65.2107	76.9171	69.4348	86.1819	82.8668	45.7664	41.3861	92.1809	86.8382	87.9388	93.5215	94.6395	76.8884
ENSMUSG00000038092	Hsd3b5	396.273	380.039	347.179	11.4251	19.0633	11.0698	326.799	422.942	332.165	6.50673	9.15053	10.1166	408.869	324.57	312.411	8.32523	14.4714	27.2942
ENSMUSG00000038217	Tlcd2	103.559	100.864	121.55	25.0712	61.2645	55.2931	101.313	94.8944	84.8504	61.8942	18.6695	20.9535	123.784	90.4555	90.0041	129.341	163.463	138.023
ENSMUSG00000038224	Serpinf2	882.712	843.615	845.921	870.36	967.994	1083.93	1045.68	796.205	828.85	1033.32	1109.72	937.847	1291.88	1425.21	1370.16	1352.24	1296.81	1084.39
ENSMUSG00000038366	Lasp1	57.797	56.9546	59.2779	60.6665	41.6755	42.0147	65.2416	54.5355	67.2102	39.8941	67.0336	28.6276	84.4772	71.6214	84.5139	61.7249	59.2202	53.4324
ENSMUSG00000038375	Trp53inp2	124.922	162.328	155.856	124.336	63.1688	75.8597	232.042	113.608	251.885	98.6846	144.182	128.116	218.119	158.044	196.498	76.7191	102.037	75.7586
ENSMUSG00000038462	Uqcrfs1	351.149	353.253	358.867	216.244	313.145	285.757	328.086	379.591	356.219	313.554	201.312	203.688	395.182	350.339	353.964	401.326	425.667	418.521
ENSMUSG00000038521	C1s1	360.844	346.201	370.25	177.04	276.628	311.66	452.617	383.876	409.266	320.145	175.837	204.377	353.446	362.92	335.397	359.013	327.227	325.469
ENSMUSG00000038539	Atf5	656.689	651.938	626.813	525.868	597.902	468.226	548.173	635.15	731.349	639.31	517.337	552.407	591.068	718.93	659.746	632.833	544.708	442.474
ENSMUSG00000038641	Akr1d1	148.252	120.321	121.317	131.838	144.728	171.421	119.396	138.456	132.179	166.211	150.536	112.138	118.675	113.556	102.774	316.782	288.56	240.847
ENSMUSG00000038656	Cyp3a16	0.756353	0.261083	0.232387	371.957	134.132	167.436	0.289783	0.519467	0.577981	302.141	521.7	476.165	0.232292	0	0.339988	23.5094	149.924	6.71876
ENSMUSG00000038695	Josd2	44.3949	38.7116	53.5937	150.095	70.0001	57.1232	55.1685	52.9036	48.1209	63.3734	91.9195	70.1955	55.1998	40.8651	37.7525	31.055	52.1831	47.2985
ENSMUSG00000038729	Pakap	1.8243	1.78122	3.12283	0.886391	0.999827	1.34658	2.36643	1.84105	1.8948	1.78996	1.22804	0.743763	1.82491	1.80682	2.05595	2.50638	2.44243	1.14481
ENSMUSG00000038754	Elovl3	1139.91	1590.58	1312.01	7.77476	2.5542	2.29456	1357.13	991.309	1442.98	2.33899	0.777486	0.956643	2169.05	1314.65	1563.44	31.2125	29.3096	31.8194
ENSMUSG00000038776	Ephx1	604.515	617.827	583.732	149.681	296.489	291.125	519.063	546.383	671.366	449.388	137.683	185.688	781.403	652.656	678.743	655.072	413.837	427.405
ENSMUSG00000038884	Shfl	72.9705	62.6993	91.2222	94.4831	114	87.4959	95.4012	158.928	109.275	131.956	62.7405	81.1184	82.3644	74.491	73.1996	45.371	47.3106	55.062
ENSMUSG00000038967	Pdk2	84.9436	87.3929	90.286	54.7584	102.849	107.92	93.7506	99.4834	109.289	123.079	59.1898	66.4447	109.18	79.3591	74.7543	121.103	143.574	123.934
ENSMUSG00000039062	Anpep	71.3754	67.6144	66.4377	76.7239	79.8628	92.8893	97.5672	66.225	84.4972	89.7462	113.833	81.9502	111.084	101.813	104.727	121.149	105.934	91.4654
ENSMUSG00000039063	Echdc3	71.5297	63.7557	65.3827	70.3711	128.674	126.357	59.7014	72.3438	56.7119	120.747	62.2925	56.6666	67.0024	72.6028	64.1849	117.803	121.35	110.224
ENSMUSG00000039114	Nrn1	374.492	317.718	274.991	189.609	408.229	438.129	356.934	391.028	358.856	484.004	202.361	251.979	293.879	265.451	315.666	479.577	455.265	434.363
ENSMUSG00000039168	Dap	279.296	278.59	261.754	435.542	270.171	250.368	350.731	289.044	311.733	242.156	418.721	273.547	367.28	358.17	389.726	328.477	373.66	373.039
ENSMUSG00000039196	Orm1	2257.17	2898.67	2618.63	2828.74	2302.31	2283.03	3853.89	2392.72	2397.75	2073.22	2249.88	1979.29	2415.51	3046.63	4072.66	1601.44	2032.85	2119.66
ENSMUSG00000039197	Adk	171.103	166.256	166.042	119.094	171.338	157.216	162.139	178.344	170.722	166.813	105.941	134.147	158.088	150.097	136.197	193.088	182.896	191.356
ENSMUSG00000039202	Abhd2	15.621	14.1401	14.0689	71.8396	43.4058	48.897	15.5641	11.5839	12.0241	61.9626	144.316	61.0936	16.217	33.626	34.7272	70.742	96.1418	64.4752
ENSMUSG00000039218	Srrm2	38.8999	35.2067	48.7222	31.6151	48.2109	42.9662	49.4024	60.9423	48.853	58.5687	30.969	34.9983	55.399	55.2553	47.4271	47.9583	51.5549	54.257
ENSMUSG00000039323	Igfbp2	440.099	292.23	311.77	600.69	696.324	654.508	529.756	439.99	487.85	647.251	524.017	467.724	820.918	742.38	637.777	892.624	727.478	754.418
ENSMUSG00000039349	C130074G19Rik	162.968	164.398	168.583	75.5474	122.389	123.247	169.641	149.956	203.888	151.193	83.8308	112.568	215.564	215.084	222.529	220.295	194.727	182.147
ENSMUSG00000039438	Ttc36	1106.09	1114.42	1074.85	992.548	1353.68	1141.41	851.24	1256.56	876.669	984.013	760.176	832.577	962.345	1003.23	948.422	1483.81	1569.53	1636.28
ENSMUSG00000039519	Cyp7b1	292.521	459.111	345.109	34.1242	32.0943	30.0262	558.087	253.624	617.209	34.1238	36.537	30.53	864.646	577.134	535.362	52.8639	72.8699	74.5978
ENSMUSG00000039630	Hnrnpu	46.1395	41.8612	49.9807	33.4997	47.0553	45.3954	45.5552	54.5009	50.7385	51.1593	29.2775	32.9518	54.7646	55.2792	50.5066	67.7344	55.4314	61.492
ENSMUSG00000039648	Kyat1	130.217	137.526	149.643	80.9352	140.59	126.125	130.605	135.586	148.219	131.652	76.2131	100.949	171.992	175.717	183.818	157.759	176.249	190.35
ENSMUSG00000039653	Baat	354.668	340.287	342.239	144.073	205.823	197.192	354.62	362.66	382.462	194.075	109.051	138.738	372.12	381.763	363.862	344.825	323.366	328.703
ENSMUSG00000039682	Lap3	316.399	302.573	309.07	120.047	170.497	161.027	269.635	282.251	282.368	155.8	102.677	100.054	344.962	301.779	299.975	256.344	231.627	239.299
ENSMUSG00000039783	Kmo	179.58	174.971	160.08	87.1288	122.491	139.566	212.511	157.027	188.594	127.391	80.4623	88.7892	238.533	208.627	218.637	161.511	157.847	139.763
ENSMUSG00000040017	Saa4	493.721	661.332	489.641	302.142	312.588	437.453	1613.02	402.253	618.921	333.584	252.595	227.427	563.199	617.588	1059.86	352.249	394.068	387.034
ENSMUSG00000040127	Sdr9c7	144.096	135.195	139.7	83.2685	65.8522	69.9079	155.942	139.581	202.417	102.984	98.1337	78.4341	149.564	107.46	124.538	57.0952	43.4903	47.0054
ENSMUSG00000040128	Pnrc1	90.8414	116.565	102.282	62.0517	76.8177	65.8293	197.478	142.293	178.163	64.2795	47.8674	53.6334	129.031	179.723	198.493	86.5153	62.0591	70.5413
ENSMUSG00000040134	Rdh7	1913	1839.71	1768.24	1604.89	1649.42	1529.83	1732.38	1838.83	1865.4	1581.46	1703.35	1539.33	1829.31	1938.03	1752.62	2018.59	1949.92	1886.34
ENSMUSG00000040147	Maob	187.769	161.948	163.752	149.165	277.485	265.907	165.37	187.626	156.109	276.959	132.475	136.643	172.283	174.949	170.823	366.093	347.166	336.202
ENSMUSG00000040181	Fmo1	83.2797	64.436	70.3423	92.6216	117.865	108.783	65.3295	85.1472	65.7344	110.74	86.3401	87.8678	65.2563	81.1962	65.3817	201.71	197.309	182.66
ENSMUSG00000040213	Kyat3	45.9931	39.9251	37.9586	57.0389	42.581	41.3714	64.0349	36.2434	91.3672	56.7265	54.8521	56.5622	51.1444	48.1798	46.3319	63.2924	59.6403	55.7596
ENSMUSG00000040249	Lrp1	81.6098	74.0254	73.0673	72.0014	70.7585	83.4207	109.337	76.9919	101.975	111.541	110.391	70.1828	130.326	129.566	129.582	143.192	143.046	95.504
ENSMUSG00000040462	Os9	277.171	264.12	270.823	216.105	227.823	229.539	297.858	247.487	304.759	237.32	224.195	208.286	311.271	299.668	295.544	305.362	316.785	293.892
ENSMUSG00000040548	Tex2	75.6663	75.4138	68.6631	30.5718	45.6757	48.8075	76.5112	55.304	91.1218	59.1221	42.7267	30.5952	94.7966	77.7393	86.9979	88.1379	68.2947	56.7869
ENSMUSG00000040564	Apoc1	13508.8	12715.4	11658.3	9558.49	12684.6	10973	10839.4	15333.6	11414.8	9969.99	6831.32	8197.58	9179.33	9835.4	8573.06	11649.9	11907.4	12915.4
ENSMUSG00000040583	Cyp2b13	1.31818	0.0802974	0.0714718	55.5215	146.267	97.8533	3.409	3.2866	0	105.642	75.5956	60.3413	0.214328	0.313154	0	435.792	329.122	375.561
ENSMUSG00000040660	Cyp2b9	4.10744	0.401273	0.142867	269.691	614.532	639.625	8.75179	7.11716	0.152285	753.726	315.632	372.637	0.0714045	0.782469	0.470292	981.71	931.735	735.266
ENSMUSG00000040706	Agmat	208.937	186.619	198.681	164.163	259.017	220.673	216.545	223.187	213.301	231.916	158.666	154.268	298.471	278.872	276.636	383.337	358.468	363.764
ENSMUSG00000040713	Creg1	436.225	447.912	370.541	250.395	372.134	360.232	395.519	410.694	565.751	461.56	246.038	225.949	492.775	420.486	460.246	547.049	414.225	412.447
ENSMUSG00000040883	Tmem205	333.005	328.796	332.307	296.496	349.01	314.171	334.506	389.065	334.406	269.859	240.069	232.71	308.733	308.324	293.067	318.893	347.857	338.937
ENSMUSG00000040963	Asgr2	485.396	479.508	466.65	941.406	479.018	445.176	515.099	528.294	475.722	439.61	1061.49	764.984	467.906	472.734	454.587	529.934	540.089	542.651
ENSMUSG00000041028	Ghitm	171.013	166.231	150.243	100.472	117.239	134.578	169.978	147.421	193.805	155.937	114.124	88.7399	210.597	175.594	189.169	190.534	186.134	160.479
ENSMUSG00000041220	Elovl6	67.7768	37.2005	76.1423	17.2398	38.8761	48.013	18.2218	51.1455	16.9254	57.3131	10.9467	16.5387	12.9768	14.129	13.3074	32.7231	40.4335	24.41
ENSMUSG00000041237	Pklr	368.861	328.612	580.557	169.135	252.729	256.504	180.986	437.636	211.043	309.256	127.28	194.597	101.832	91.4949	78.9297	148.587	141.925	126.901
ENSMUSG00000041548	Hspb8	287.122	276.177	215.79	143.008	137.234	168.331	331.131	193.627	296.749	122.254	109.456	127.155	216.32	183	231.878	224.195	232.479	196.574
ENSMUSG00000041567	Serpina12	59.6129	70.1378	116.505	22.3934	18.539	19.0856	66.8092	61.1644	58.3763	17.299	17.1575	20.5412	35.5398	25.1415	22.236	2.57309	8.25464	4.63845
ENSMUSG00000041697	Cox6a1	878.126	929.297	870.299	635.813	794.836	727.552	873.746	1014.44	916.683	648.677	563.669	536.066	907.726	824.288	799.739	754.182	829.665	844.257
ENSMUSG00000041698	Slco1a1	223.428	215.934	238.301	44.2476	34.2807	44.9666	185.478	200.75	261.916	51.1811	82.9916	48.8078	193.646	180.651	190.021	53.6657	50.2847	60.9358
ENSMUSG00000041798	Gck	272.608	201.488	178.238	97.7787	198.653	298.184	258.885	148.192	220.789	229.201	65.6212	97.7646	88.9058	69.0155	105.69	125.966	137.599	126.762
ENSMUSG00000041891	Lman1	75.5944	74.0159	76.9849	50.063	44.6154	55.7421	68.6323	53.1459	83.6143	58.9962	60.9335	39.3309	81.8579	74.0778	72.8223	77.7632	80.3984	60.4772
ENSMUSG00000042010	Acacb	33.7809	29.3081	48.2223	35.1531	25.0878	32.8834	24.7487	26.3243	21.0291	50.7504	42.835	20.8502	17.0364	10.988	14.6403	24.7025	49.5159	31.5348
ENSMUSG00000042073	Abhd14b	156.601	163.748	159.347	81.312	167.766	151.827	131.337	176.015	146.106	141.4	81.0155	97.117	143.734	138.987	136.475	181.981	206.256	210.7
ENSMUSG00000042102	Dmgdh	393.45	349.89	346.368	252.176	406.918	454.474	412.887	395.978	447.443	537.184	277.546	238.881	365.688	321.444	267.988	418.079	425.397	344.094
ENSMUSG00000042118	Bhmt2	275.335	261.508	281.002	201.127	214.056	221.427	270.475	234.024	248.225	204.672	185.005	159.839	296.308	267.044	239.193	281.011	301.081	243.552
ENSMUSG00000042248	Cyp2c37	356.375	207.182	181.104	188.843	723.925	651.413	314.839	287.735	234.001	588.029	135.408	180.663	698.196	494.374	450.082	1570.56	1140.26	1087.95
ENSMUSG00000042251	Pm20d1	64.0261	58.5478	61.4942	39.2348	54.411	60.6649	59.723	53.0483	65.0398	75.8286	46.4204	38.0638	62.4602	54.347	56.7633	91.1812	100.902	74.0065
ENSMUSG00000042289	Hsd3b7	439.839	398.007	380.976	172.471	320.324	316.042	398.895	417.974	420.071	335.529	187.82	253.746	633.153	572.639	535.712	584.965	502.915	454.46
ENSMUSG00000042476	Abcb4	41.805	39.6492	43.4178	23.7429	40.8071	40.5699	47.6853	36.9564	55.2315	50.1876	26.4233	41.3738	67.9268	64.2201	57.0125	80.9825	65.67	49.4286
ENSMUSG00000042524	Sun2	19.233	21.0559	19.7306	23.3607	63.3348	56.63	30.3847	21.3892	27.2774	72.0329	32.7767	29.3638	42.5591	29.4936	31.0096	36.3954	27.6371	22.8359
ENSMUSG00000042589	Cux2	0.0432616	0.0895999	0.0265839	18.6377	3.3316	1.74937	0.0497246	0.101871	0.0283364	3.65166	17.4565	18.1227	0.0398596	0.247515	0.102094	4.65251	10.3845	4.34552
ENSMUSG00000042770	Hebp1	147.817	146.663	142.424	78.8976	151.517	140.995	132.322	163.151	140.573	130.894	64.7406	93.32	147.708	157.906	141.656	168.443	168.92	168.104
ENSMUSG00000043252	Tmem64	19.7379	19.3436	18.3653	125.67	16.888	21.6372	22.624	16.4396	27.7429	27.967	262.667	44.9079	20.5378	18.5453	18.357	21.0899	21.9108	15.6996
ENSMUSG00000044005	Gls2	265.665	253.833	243.794	118.966	324.169	275.245	223.496	255.657	225.203	284.322	78.2354	132.35	339.938	234.553	292.439	480.858	541.483	533.754
ENSMUSG00000044197	Gpr146	19.4107	13.2897	14.2975	17.5077	35.8089	32.9393	19.0601	14.1134	20.1657	40.2462	34.116	21.4712	28.307	15.8991	18.8736	32.5148	52.2893	40.5816
ENSMUSG00000044533	Rps2	582.584	594.25	575.802	395.505	477.964	480.684	451.397	582.142	579.181	450.477	357.84	345.808	484.068	467.486	458.651	462.616	547.831	528.371
ENSMUSG00000044749	Abca6	45.2755	43.7895	47.2683	29.4585	35.8309	60.4458	64.639	39.4804	71.7394	99.4003	49.4311	37.5543	72.9332	58.5478	56.1156	96.0848	73.3559	50.3302
ENSMUSG00000044783	Hjurp	21.186	17.6202	28.9542	27.975	42.1349	36.4308	20.3544	29.9113	19.8037	36.0759	20.2606	21.6783	27.238	22.9058	21.0568	42.7466	53.1966	49.1235
ENSMUSG00000044786	Zfp36	71.9816	70.4627	85.5036	25.8757	82.6514	53.6159	72.7425	69.519	53.268	35.7426	18.2453	24.5339	67.7109	47.2524	43.7744	111.246	89.6419	86.6873
ENSMUSG00000044788	Fads6	49.344	43.5402	50.7194	19.1095	37.1165	42.6553	37.9968	41.0832	50.5203	51.95	21.731	22.0675	61.2492	52.8872	55.476	65.4989	71.2317	54.0833
ENSMUSG00000044894	Uqcrq	396.462	402.83	390.538	349.52	372.741	293.858	375.445	463.538	367.446	269.343	279.587	278.425	317.439	328.937	319.065	331.177	335.879	361.984
ENSMUSG00000044986	Tst	195.168	186.257	189.512	125.15	202.664	180.177	179.418	184.395	153.14	158.529	97.2803	104.042	175.84	160.667	164.199	220.072	234.079	232.241
ENSMUSG00000045294	Insig1	260.081	282.959	286.866	120.536	184.695	162.871	133.84	233.729	150.187	127.448	100.933	65.7566	142.443	201.511	206.804	539.037	834.771	567.993
ENSMUSG00000045658	Pid1	34.7991	37.9158	35.1423	17.4683	23.8336	31.1745	47.4362	37.2486	46.2512	30.5596	21.1173	20.468	49.9134	52.6666	54.8629	42.4685	44.1146	36.2934
ENSMUSG00000045672	Col27a1	14.7933	14.0938	24.3485	1.54891	1.76686	1.26976	12.2424	24.6571	19.6791	1.31149	0.916137	0.674245	7.14934	6.12099	4.9572	2.06767	2.02519	2.97207
ENSMUSG00000045973	Slc25a51	55.7012	37.2705	46.7696	11.1707	17.328	13.4483	45.7196	44.0835	41.0643	16.9964	10.4184	15.8137	31.1427	25.3887	33.3052	30.6828	40.9699	44.949
ENSMUSG00000045975	C2cd2	53.1797	48.4413	46.5333	19.686	34.2801	39.6913	50.5551	41.8355	61.7941	47.9774	21.7926	22.1792	53.1715	44.8481	47.4435	59.8814	52.8322	44.2049
ENSMUSG00000045983	Eif4g1	138.876	126.987	130.265	72.3272	98.4839	124.174	159.698	97.4871	167.202	148.095	101.228	77.5129	212.794	169.852	186.057	189.227	182.953	133.486
ENSMUSG00000046070	Igfals	96.2672	85.0007	87.887	129.183	120.435	95.4469	112.43	91.2907	99.3637	86.7669	148.664	126.51	71.3129	93.303	87.6604	137.327	165.21	156.85
ENSMUSG00000046329	Slc25a23	198.858	189.662	180.283	96.6992	130.777	136.731	198.839	177.32	214.401	150.853	109.283	107.193	195.846	177.264	197.846	210.052	225.014	220.235
ENSMUSG00000046352	Gjb2	299.598	272.768	253.816	335.543	323.958	289.401	345.259	238.196	363.046	275.897	408.062	257.108	328.874	348.187	369.201	481.326	564.761	450.507
ENSMUSG00000046598	Bdh1	133.16	119.23	123.118	103.353	144.841	127.835	98.8013	133.171	87.9547	143.838	136.377	119.315	144.635	173.824	143.868	204.586	177.407	152.403
ENSMUSG00000046718	Bst2	392.692	464.178	455.751	253.628	446.232	432.681	446.917	343.918	385.979	380.58	190.716	209.602	551.841	401.196	490.963	400.497	416.607	444.439
ENSMUSG00000046794	Ppp1r3b	154.58	131.326	144.336	32.5321	40.5968	60.7277	130.835	109.671	135.145	57.5164	29.3395	51.6004	112.771	71.837	98.9051	79.5192	66.5875	42.3713
ENSMUSG00000046959	Slc26a1	139.68	112.379	130.271	84.7602	153.751	147.762	129.818	115.164	117.202	160.551	86.9408	80.2399	123.404	117.94	118.398	200.216	207.785	167.879
ENSMUSG00000047036	Zfp445	53.8066	40.3573	46.8283	13.9279	15.9921	15.5394	47.1281	46.5428	47.2547	19.4041	14.2845	14.7306	30.1936	30.9472	40.8645	24.8651	25.7704	26.2391
ENSMUSG00000047126	Cltc	49.2153	47.6172	48.596	26.0134	31.4868	40.7258	49.2977	38.1115	54.0517	49.8735	37.288	23.1982	58.8052	53.7146	56.8005	61.3101	54.736	40.0219
ENSMUSG00000047631	Apof	809.942	946.285	943.408	992.937	993.789	951.755	897.621	740.26	754.218	713.402	884.235	860.065	1019.01	1265.96	1225.68	1151.01	1223.94	1240.88
ENSMUSG00000047728	Ly6g2	111.879	97.6539	98.9882	181.426	173.089	155.954	136.143	143.824	114.869	180.359	195.773	222.979	117.928	175.169	146.119	217.744	234.824	218.3
ENSMUSG00000047797	Gjb1	1084.4	1063.43	1044.52	634.786	969.236	932.196	963.22	980.206	1006.94	908.878	641.242	644.765	1149.25	1162.81	1140.09	1336.76	1373.6	1244.15
ENSMUSG00000047822	Angptl8	66.7271	49.4316	65.688	185.489	393.436	266.341	54.7689	81.3338	57.1375	183.033	136.143	72.9794	226.097	90.4505	182.743	281.622	163.72	185.024
ENSMUSG00000047866	Lonp2	167.498	148.614	156.094	72.537	115.374	102.021	149.689	139.429	136.244	113.224	81.6398	94.1546	217.395	184.546	167.344	179.433	161.433	142.257
ENSMUSG00000048489	Depp1	121.299	279.385	300.486	118.342	260.481	267.057	193.165	241.072	154.309	286.361	105.071	64.4903	162.166	464.046	194.471	283.006	298.675	356.855
ENSMUSG00000048578	Mlec	70.9392	65.8173	69.2246	47.7015	27.4464	38.3323	69.0812	46.8051	86.0344	42.9953	67.1702	33.414	77.1573	62.8267	70.4502	59.6384	67.5214	43.9518
ENSMUSG00000048856	Slc25a47	315.275	372.132	362.073	351.892	468.243	325.464	265.441	241.54	242.475	375.92	334.569	385.246	285.77	343.89	283.498	287.697	198.651	207.535
ENSMUSG00000049091	Sephs2	1035.28	1018.77	1047.08	603.48	1006.91	1045.83	1001.5	971.333	1107.84	1102.65	606.488	705.687	966.604	845.077	789.732	1177.76	1049.61	984.644
ENSMUSG00000049152	Ugt3a2	244.282	229.962	219.202	178.622	305.968	356.7	289.974	227.919	321.283	394.955	205.431	202.932	282.463	265.994	265.553	369.949	338.066	281.69
ENSMUSG00000049339	Retreg2	116.349	113.91	106.841	48.8144	88.7807	97.9758	120.274	101.499	145.511	119.494	64.3958	62.5924	153.295	134.652	147.976	163.165	157.757	127.091
ENSMUSG00000049382	Krt8	240.729	198.77	301.282	150.93	161.62	175.025	188.701	201.754	157.653	120.038	114.076	70.2142	205.311	258.271	255.113	260.264	263.316	313.128
ENSMUSG00000049422	Chchd10	721.4	763.973	735.989	299.006	672.839	519.393	714.506	841.294	801.92	472.483	227.312	266.382	884.527	963.043	897.579	840.464	863.494	895.491
ENSMUSG00000049580	Tsku	102.868	60.075	59.0961	14.6341	6.77715	8.7543	129.029	47.0596	149.728	9.9137	11.1534	21.7177	79.4067	11.3583	35.0497	10.9652	18.6765	11.7679
ENSMUSG00000049858	Suox	160.352	126.801	122.256	81.9752	116.681	108.451	154.141	131.056	146.619	121.261	102.886	83.0541	179.554	135.386	147.987	244.832	220.787	197.708
ENSMUSG00000050440	Hamp	1807.42	919.136	1308.06	33.0082	589.08	1133.69	2194.51	1767.92	1725.62	1426.14	52.4329	768.76	1007.6	2088.01	1510.97	4387.54	6606.18	6285.27
ENSMUSG00000050445	Cyp8b1	358.101	367.206	450.96	199.931	340.909	301.74	515.978	435.25	587.051	304.306	214.733	259.211	751.453	712.803	502.063	465.178	413.77	352.274
ENSMUSG00000050708	Ftl1	4835.45	5214.69	4670.74	3043.74	5111.57	4241	4792.04	5157.25	5646.38	5626.67	2533.81	2821.37	4608.35	4057.13	4127.24	4798.22	5058.7	5271.16
ENSMUSG00000051339	2900026A02Rik	20.6641	18.8093	18.5016	21.2268	25.3835	24.6228	13.0616	16.8581	18.4532	25.1388	33.2815	15.2619	30.138	19.221	20.9539	35.5525	45.1035	31.8322
ENSMUSG00000051375	Pcdh1	23.1708	23.0877	23.2921	18.9638	33.7629	40.4739	31.9133	25.481	38.9544	48.184	24.1553	25.3939	46.1541	39.7139	41.0361	46.1526	37.5029	33.076
ENSMUSG00000051483	Cbr1	51.4038	49.8125	54.0446	59.0011	112.054	89.1984	43.8217	60.4213	50.1128	87.3674	38.2011	57.4409	56.8548	65.7514	73.0617	139.825	124.787	136.132
ENSMUSG00000051495	Irf2bp2	50.1989	52.873	57.5081	17.9567	20.9261	22.3743	79.4421	52.3892	78.0017	17.0572	15.6948	17.8742	19.0648	36.5533	32.7088	27.1986	17.7803	16.8463
ENSMUSG00000051716	Apon	465.306	501.413	454.04	531.858	500.895	444.015	607.518	476.819	455.181	364.148	485.589	441.534	580.223	790.602	830.749	611.619	540.106	587.304
ENSMUSG00000051748	Wfdc21	1679.66	1713.72	1579.09	1148.67	1690.77	1668.15	2050.06	1670.45	1925.43	1626.28	912.286	1127.53	1842.65	2047.3	2008.14	2113.6	2258.94	1961.87
ENSMUSG00000052305	Hbb-bs	380.696	274.062	110.279	1059.5	409.484	353.565	339.112	121.529	161.629	697.738	824.981	105.351	422.621	386.473	217.695	72.7012	52.5379	158.998
ENSMUSG00000052392	Acot4	8.8226	7.08347	6.40531	86.1219	29.6625	21.9488	8.01863	10.2722	10.1878	41.6977	114.384	61.6479	8.93166	17.7275	14.8499	37.7955	25.4671	25.7413
ENSMUSG00000052520	Cyp2j5	763.27	705.213	705.594	315.305	462.558	459.417	761.82	695.018	751.437	552.658	359.291	345.788	722.442	692.266	670.511	726.568	702.597	663.217
ENSMUSG00000052562	Slc22a30	144.913	140.723	136.516	61.6642	86.9446	65.4584	154.952	167.988	207.268	96.3437	52.9217	61.2785	147.796	106.214	108.188	93.4507	106.255	122.648
ENSMUSG00000052738	Suclg1	107.002	106.47	103.968	53.8326	98.9736	99.5332	88.8473	104.247	99.1274	116.518	60.658	59.674	121.044	106.032	102.489	119.858	125.177	112.099
ENSMUSG00000052974	Cyp2f2	2719.65	2843.79	3098.44	666.129	1526.82	1389.74	3175.17	2691.41	3600.44	1946.45	654.637	649.219	3362.04	2308.35	2579.13	1350.43	1530.23	1568.72
ENSMUSG00000053279	Aldh1a1	719.871	551.547	433.19	358.703	353.811	322.685	695.146	582.286	566.109	317.851	390.625	246.704	735.029	784.353	781.478	633.039	429.099	409.58
ENSMUSG00000053303	Slc22a26	0.69021	0	0.0454424	54.0547	110.771	129.416	0.76499	1.3931	0	171.552	51.2686	60.1487	0.136271	0.248883	0.19945	144.835	155.021	125.954
ENSMUSG00000053644	Aldh7a1	267.821	240.032	231.963	149.167	202.664	203.188	260.822	254.213	265.285	228.445	148.531	132.484	279.441	248.25	237.497	281.208	260.055	259.676
ENSMUSG00000053687	Dpep2	0	0	0	0	0	0.0865175	0	0	0	0	0	0	0	0	0	0.0333675	0	0
ENSMUSG00000053898	Ech1	275.944	259.85	246.838	190.464	329.195	278.958	241.553	268.007	266.175	288.306	201.69	214.396	325.679	378.353	344.37	320.775	290.969	274.866
ENSMUSG00000054008	Ndst1	46.0275	45.3001	46.6339	18.8929	26.0074	29.7065	43.311	31.9445	51.2954	44.4016	31.8016	21.3983	65.0763	57.3937	61.7023	74.3221	80.4793	45.4053
ENSMUSG00000054072	Iigp1	93.7793	88.4264	91.6411	98.7975	151.795	154.746	147.952	115.794	111.689	141.668	132.054	133.89	158.179	169.63	190.252	190.434	151.946	151.969
ENSMUSG00000054226	Tprkb	44.0915	47.29	45.9462	30.3755	34.4413	34.4225	43.3919	55.7164	44.4403	36.702	30.4173	24.9259	51.2055	64.144	54.342	76.2413	75.7917	72.4879
ENSMUSG00000054263	Lifr	104.13	68.8379	56.285	987.858	53.1153	53.6248	77.9015	52.3252	78.2353	74.0715	1189.38	490.835	91.1679	82.5359	90.5247	90.8056	157.14	144.313
ENSMUSG00000054417	Cyp3a44	2.59356	0.306947	0.204908	677.371	664.98	621.826	1.5331	1.57043	0.728052	910.26	636.826	645.991	0.273099	0.0748171	0.224839	147.851	303.439	119.527
ENSMUSG00000054422	Fabp1	18522.4	19022	22627	22333.9	22121.6	18476.8	9943.53	18388.2	10356.8	17295.9	18445.2	13727.6	12170.8	13238.5	11534.9	11453	14547.3	13097.1
ENSMUSG00000054452	Tle5	534.978	509.385	497.09	489.094	503.738	424.051	547.336	555.157	548.582	414.497	421.81	361.02	560.208	491.446	520.61	511.889	502.958	538.429
ENSMUSG00000054619	Mettl7a1	266.796	255.397	237.241	114.684	241.144	238.541	294.661	304.903	343.651	272.526	92.7193	135.552	324.382	275.933	246.718	288.557	284.909	291.639
ENSMUSG00000054630	Ugt2b5	981.329	1025.7	923.354	353.686	448.113	384.052	916.103	921.273	1304.97	527.317	311.761	315.055	1124.13	913.139	1021.48	712.373	576.195	704.373
ENSMUSG00000054827	Cyp2c50	643.583	437.897	380.123	211.827	529.593	484.673	470.055	506.183	393.922	538.209	144.834	208.225	654.212	599.942	545.698	1218.73	901.781	937.229
ENSMUSG00000055053	Nfic	60.5015	47.8015	55.8677	28.8913	33.7379	40.9375	72.0039	53.7929	79.2858	52.3624	40.9939	34.884	61.6435	43.8823	50.7005	59.4207	65.7509	51.3618
ENSMUSG00000055065	Ddx17	61.1759	49.9364	65.909	42.207	59.418	48.7484	66.2321	80.4428	83.0187	68.2251	43.3033	51.3891	68.0378	73.9237	67.5294	73.3498	76.1865	79.0648
ENSMUSG00000055172	C1ra	215.472	227.074	222.57	131.613	153.745	182.343	258.356	217.919	247.736	179.243	150.728	151.852	233.803	216.617	214.672	202.704	202.28	184.547
ENSMUSG00000055730	Ces2a	544.757	533.877	585.177	160.799	301.361	332.238	441.554	491.272	546.064	315.159	102.496	133.707	614.864	412.869	434.34	615.507	541.861	568.316
ENSMUSG00000055737	Ghr	177.073	161.983	153.386	670.852	101.673	103.945	158.142	163.453	153.589	120.27	838.661	427.051	116.495	102.347	105.561	139.38	140.57	131.314
ENSMUSG00000055912	Tmem150a	241.468	250.151	262.912	95.6629	137.901	119.79	299.483	327.26	297.683	127.687	91.1829	111.355	291.447	258.781	263.977	217.877	216.189	264.702
ENSMUSG00000056035	Cyp3a11	2961.94	2380.75	2055.74	303.795	872.641	1043.28	2315.44	2847.61	3048.69	1015.9	277.124	518.905	4199.18	2510.26	2864.96	3196.74	1732.69	2135.1
ENSMUSG00000056050	Mia3	53.5607	47.7659	52.3301	26.221	44.3181	59.606	62.2649	45.7617	72.8313	91.0214	36.5549	35.6771	66.4376	74.9051	67.3512	84.1488	68.7152	53.7653
ENSMUSG00000056091	St3gal5	101.46	108.346	114.609	135.894	90.8917	151.86	95.6977	73.6067	135.478	142.498	130.841	187.383	65.5448	64.3683	77.1732	44.7654	58.8786	37.5677
ENSMUSG00000056148	Rdh9	13.4858	14.3428	8.8842	73.8724	38.2136	38.9616	8.69287	8.61845	7.40082	26.6323	107.82	73.5563	16.3432	24.3289	17.3668	79.7771	71.219	54.152
ENSMUSG00000056201	Cfl1	185.262	203.073	202.004	143.535	162.839	139.749	167.637	197.81	160.323	123.89	106.531	95.6252	182.751	186.07	190.01	162.989	170.064	182.793
ENSMUSG00000056429	Tgoln1	76.4497	91.3017	79.2616	39.2228	59.1257	73.1508	113.455	75.6774	126.659	116.64	59.6599	62.3427	110.093	101.872	105.715	84.7784	60.2878	49.9659
ENSMUSG00000056501	Cebpb	289.229	253.666	264.722	70.9477	106.676	95.4431	381.993	180.538	269.732	69.0618	69.5829	126.584	106.434	95.9413	140.103	126.636	154.479	142.847
ENSMUSG00000056666	Retsat	232.736	211.853	204.481	49.7409	166.172	168.155	156.194	217.601	262.385	210.433	59.3095	96.4654	389.102	413.065	397.316	303.417	214.174	186.016
ENSMUSG00000056692	Ilrun	111.481	113.68	106.331	66.1841	84.709	92.943	120.163	90.4288	148.977	123.013	86.4606	69.6855	148.118	141.682	152.44	153.72	149.967	112.921
ENSMUSG00000056973	Ces1d	585.724	612.463	565.001	274.374	405.624	429.946	722.306	589.455	853.987	534.709	377.14	286.363	506.077	506.736	454.231	678.59	558.832	553.57
ENSMUSG00000056978	Hamp2	4374.1	2860.34	4332.9	3249.42	3983.63	5124.41	2982.58	6418.69	3198.18	5046.91	2751.56	5840.82	1115.75	1427.12	967.771	9850.56	12278.3	11877.4
ENSMUSG00000057037	Cfhr1	226.401	188.762	170.514	76.8236	123.675	141.191	247.352	253.707	255.062	167.823	79.9484	81.6711	228.854	241.434	216.265	216.788	192.088	206.842
ENSMUSG00000057074	Ces1g	247.549	161.528	149.947	153.451	248.703	264.655	265.725	269.991	197.577	333.139	170.747	190.91	165.032	142.55	131.035	377.246	342.736	290.549
ENSMUSG00000057103	Nat8f1	230.783	220.855	241.018	149.285	194.848	143.333	271.069	297.046	230.674	129.577	129.271	101.058	229.167	231.919	230.68	324.199	339.6	390.788
ENSMUSG00000057228	Aadat	138.98	164.176	139.055	40.9265	71.4047	66.2449	184.083	132.214	191.049	68.5786	38.8846	48.0686	258.93	162.36	155.484	131.627	134.342	119.109
ENSMUSG00000057286	St6galnac2	0.125551	0.182021	0.254595	0.471968	0.53125	0.676918	0.281399	0.288251	0.222037	0.41101	0.612011	0.518267	0.277627	0.177468	0.228567	0.391605	0.318832	0.176484
ENSMUSG00000057346	Apol9a	12.1625	13.6319	12.7189	8.30654	48.9629	41.972	33.1591	13.0043	26.1068	25.8666	5.99222	7.48646	40.7963	26.4091	31.5184	36.041	41.9745	45.2302
ENSMUSG00000057400	Ces1c	2157.16	2004.37	2118.66	2694.55	2539.24	2589.58	1952.8	1915.9	2044.7	2783.37	2941.16	2808.72	1889.38	2181.52	2159.15	4540.27	3884.28	3893.38
ENSMUSG00000057465	Saa2	8.25673	18.0574	10.7506	25.9947	7.81811	9.09601	936.597	13.3583	10.041	5.22581	20.1711	13.4621	60.2744	186.666	313.477	8.66705	12.8299	24.6025
ENSMUSG00000057530	Ece1	121.495	105.476	124.326	77.2423	103.421	112.358	124.385	103.602	135.297	136.367	97.9043	82.9142	133.727	122.584	124.766	160.883	158.53	121.97
ENSMUSG00000057666	Gapdh	467.049	466.791	533.023	264.256	395.25	339.494	434.913	525.832	413.082	356.618	190.166	258.232	407.018	375.129	356.814	347.988	354.423	389.836
ENSMUSG00000057880	Abat	137.488	113.035	104.364	61.1174	90.9442	111.351	118.197	101.689	130.233	111.638	82.4449	54.4222	149.221	117.198	114.554	178.786	204.155	146.755
ENSMUSG00000058056	Palld	24.1418	22.0453	23.2811	7.0678	6.41966	9.25859	30.3342	19.709	37.4736	10.2146	7.72381	7.0299	28.3997	26.4001	22.7882	13.2184	10.5826	8.68745
ENSMUSG00000058076	Sdhc	150.085	150.65	152.771	92.6915	136.553	124.251	146.656	162.039	142.8	123.531	81.2653	76.9427	146.155	144.759	136.865	155.142	167.077	166.325
ENSMUSG00000058135	Gstm1	3372.94	3376.87	3338.41	1893.53	2634.74	2438.62	1696.18	3107.24	2089.13	2347.34	1023.61	1229.85	4016.55	3402.01	3463.49	4000.35	2796.45	3557.37
ENSMUSG00000058207	Serpina3k	14785.7	17882.8	16831.5	6216.94	6605.45	7445.91	18111.1	12348.5	21334.6	6344.18	7248.96	9521.57	15928.8	12903.7	11942	6520.54	10482.3	8255.22
ENSMUSG00000058454	Dhcr7	36.2657	37.7365	53.5393	27.7393	55.9877	52.3861	28.7419	31.0308	19.7923	42.9557	21.3413	18.0742	42.4409	48.2995	39.2069	40.6596	90.0827	50.9648
ENSMUSG00000058655	Eif4b	110.31	120.972	108.665	65.5885	114.639	130.95	121.46	103.528	153.746	142.774	90.7564	91.6875	126.28	113.937	118.873	155.445	147.737	120.012
ENSMUSG00000058672	Tubb2a	289.963	210.687	228.649	99.2533	138.398	135.337	226.608	254.054	242.746	121.118	82.0224	43.3513	261.42	230.125	264.68	110.025	66.1756	69.3393
ENSMUSG00000058793	Cds2	21.4616	19.3044	21.4415	9.68298	15.7218	18.5633	22.1544	21.2306	27.2538	24.3306	11.0546	11.8265	26.3946	26.9774	28.0392	44.8819	41.068	33.1049
ENSMUSG00000058952	Cfi	713.448	737.461	702.223	988.683	812.214	940.889	915.255	633.297	794.52	938.278	1226.83	1182.53	762.276	806.888	830.537	811.333	786.348	783.988
ENSMUSG00000058997	Vwa8	33.336	29.8995	29.8577	23.1449	27.2573	29.6243	39.2186	27.7507	43.3199	38.7758	31.8215	26.8813	51.2863	43.0304	39.2189	48.5043	50.1399	33.3702
ENSMUSG00000059434	Gckr	143.644	118.328	158.988	110.857	155.081	143.896	118.305	199.015	128.213	164.398	78.9634	107.909	115.569	121.666	103.016	159.659	146.308	170.69
ENSMUSG00000059481	Plg	1882.32	1776.43	1795.46	1811.98	1850.4	2196.09	2280.24	1712.84	1983.61	2173.75	2367.96	2223.45	2333.07	2561.94	2442.74	2526.64	2423.79	2168.56
ENSMUSG00000059743	Fdps	94.3224	130.164	179.009	100.72	120.26	103.241	43.425	79.1713	51.1223	78.1761	69.473	39.987	51.7611	83.5467	61.257	68.7343	195.001	98.9242
ENSMUSG00000059824	Dbp	2.57453	2.16304	5.2386	49.6079	74.5707	75.7469	1.92624	3.51733	1.81359	58.7909	48.6996	54.957	0.805609	0.980896	0.835202	93.0384	199.486	177.448
ENSMUSG00000059908	Mug1	1448.74	1373.83	1362.25	330.711	346.744	492.425	1886.87	1294.91	2019.49	541.72	602.832	471.428	1657.47	1825.48	1556.97	923.657	634.344	615.873
ENSMUSG00000060002	Chpt1	62.6334	58.928	49.1508	10.4428	20.6491	22.027	78.0232	67.4302	90.1096	28.8917	12.0899	15.5681	68.635	59.9932	56.6521	46.4939	32.9016	32.0553
ENSMUSG00000060126	Tpt1	700.122	764.681	756.873	554.796	695.782	640.652	679.42	730.487	719.2	555.117	533.07	470.708	629.081	655.379	664.049	598.108	645.393	654.162
ENSMUSG00000060317	Acnat2	56.1877	32.2007	28.2773	100.357	137.147	173.747	77.5413	29.372	97.386	184.212	92.3814	150.65	42.0145	51.0065	96.6245	125.623	101.466	81.8089
ENSMUSG00000060376	Bckdha	302.336	303.732	290.178	207.219	278.73	265.599	275.609	315.244	294.112	268.176	215.524	211.569	323.636	311.284	304.543	356.183	376.901	354.941
ENSMUSG00000060407	Cyp2a12	512.243	486.209	497.623	499.698	564.044	556.988	503.1	516.242	546.542	614.201	466.596	507.023	462.507	409.334	433.86	521.018	530.186	543.51
ENSMUSG00000060459	Kng2	200.32	200.56	201.897	278.867	291.438	318.116	194.185	231.878	174.453	318.269	287	269.962	160.756	221.422	227.129	273.835	281.227	290.827
ENSMUSG00000060591	Ifitm2	651.249	672.568	647.952	516.739	802.468	763.863	836.369	657.398	665.805	709.756	462.554	462.713	753.215	875.592	968.699	745.772	736	742.786
ENSMUSG00000060613	Cyp2c70	1401.33	1258.35	1153.19	1028.02	889.522	1028.31	1757.16	1086.04	1687.23	1427.06	1103.43	894.333	1173.75	867.927	852.503	1239.28	1377.57	1238.68
ENSMUSG00000060703	Cd302	358.96	376.505	348.583	360.304	425.088	438.992	511.321	364.004	393.084	446.112	358.891	392.6	459.938	597.68	618.587	504.679	516.338	501.11
ENSMUSG00000060802	B2m	4833.98	5361.95	4705.14	4479.75	5797.5	5184.6	6355.88	5793.19	5328.74	4383.49	3432.16	3608.8	5136.39	4575.79	4880.69	4423.88	4437.08	5000.49
ENSMUSG00000060803	Gstp1	2345.74	2897.94	2619.77	383.324	227.635	208.96	2832.25	2117.9	3265.47	223.452	296.364	298.095	3295.91	1946.78	2389.86	306.127	226.411	315.283
ENSMUSG00000060807	Serpina6	283.263	221.091	206.227	43504.1	1049.91	901.177	231.019	323.326	184.456	1149.13	46451.8	28683.9	239.08	299.084	279.143	1278.87	1342.26	1456.82
ENSMUSG00000061232	H2-K1	578.137	573.79	568.925	490.838	734.079	703.113	706.682	648.949	579.397	633.602	395.362	385.583	560.167	498.48	564.606	619.278	717.914	732.863
ENSMUSG00000061353	Cxcl12	62.7003	60.5103	67.1687	71.924	73.347	66.2434	67.6168	86.4416	84.665	106.855	96.8956	99.3812	96.0261	138.604	121.2	126.632	130.489	124.809
ENSMUSG00000061740	Cyp2d22	207.686	190.421	201.237	132.425	180.386	190.817	197.31	244.613	201.531	191.875	115.489	141.817	184.775	176.72	140.462	198.194	184.415	186.71
ENSMUSG00000061808	Ttr	15703.2	17453.6	16856.9	5919.53	13778.2	12971.6	13836.1	19258.9	12903.5	10523.5	4448.65	7525.62	10496.9	12147.4	11224.6	11789.8	10794.9	13635.5
ENSMUSG00000061904	Slc25a3	129.094	127.608	131.329	68.2999	93.5307	93.4158	119.302	120.495	133.038	106.061	72.8289	67.7049	142.909	123.41	127.863	136.375	148.467	131.413
ENSMUSG00000061947	Serpina10	122.736	131.577	117.689	185.372	126.098	134.455	217.771	114.399	162.159	137.984	225.262	179.037	162.446	212.549	250.287	147.667	157.832	139.525
ENSMUSG00000061959	Ces1e	398.97	296.782	347.115	137.856	120.677	106.813	211.671	416.818	239.095	139.41	172.186	106.57	168.224	168.786	127.027	179.584	173.484	155.739
ENSMUSG00000062181	Ces3b	484.626	511.309	559.236	126.019	269.339	299.968	593.575	442.007	730.035	262.288	112.086	205.337	606.27	452.22	478.053	336.462	663.669	584.97
ENSMUSG00000062410	Hsd3b3	100.994	88.6021	90.0521	35.6449	26.662	28.2263	87.8453	99.1774	91.3655	24.644	30.1759	28.532	96.5078	73.189	60.464	51.4027	51.3957	61.8681
ENSMUSG00000062480	Acat3	223.323	224.193	214.349	119.191	244.199	199.036	210.951	249.148	198.286	181.629	81.4222	99.3249	278.397	245.196	221.627	283.073	265.839	268.249
ENSMUSG00000062624	Cyp2c67	486.697	680.813	503.31	81.6684	163.032	155.08	434.534	604.184	499.211	133.519	84.9059	48.3187	376.497	244.511	384.507	168.303	183.02	226.699
ENSMUSG00000062647	Rpl7a	457.633	512.792	508.65	410.624	454.292	418.742	440.664	492.194	463.34	380.42	329.948	344.214	419.615	438.56	428.337	361.799	411.942	409.942
ENSMUSG00000062908	Acadm	180.462	173.028	153.736	104.622	178.944	177.726	147.912	156.992	170.514	202.161	120.231	129.118	204.852	201.599	194.544	237.213	178.767	160.993
ENSMUSG00000062949	Atp11c	61.9568	55.759	47.6695	20.9643	25.1561	33.8696	59.9744	57.3087	59.7201	41.9075	26.2987	24.6689	72.8215	72.191	71.5717	73.2204	54.9657	49.0169
ENSMUSG00000062980	Cped1	11.0108	12.4207	11.4764	25.9817	8.24808	10.1043	13.9879	10.8239	16.4773	11.4808	46.9961	10.5246	17.879	15.4965	16.5001	12.0675	13.1079	11.0003
ENSMUSG00000063077	Kif1b	15.2498	14.4817	14.8314	5.99896	10.2387	12.8676	15.8344	13.4301	19.988	20.1697	9.72987	7.91312	22.4524	20.8453	20.2291	28.3519	23.1675	15.3055
ENSMUSG00000063229	Ldha	345.197	372.619	344.822	391.368	259.234	257.282	430.669	302.882	333.935	255.06	597.977	309.814	543.104	695.373	799.106	384.035	309.731	266.42
ENSMUSG00000063232	Serpina11	299.296	330.253	320.216	357.972	148.201	139.977	376.222	311.63	322.75	122.551	444.061	327.312	301.685	345.38	363.123	186.354	223.228	213.976
ENSMUSG00000063524	Eno1	108.385	109.776	135.28	55.6898	73.9963	73.365	100.516	119.17	105.533	83.6944	50.8354	55.6214	111.691	94.3677	90.9769	105.118	114.602	106.596
ENSMUSG00000063558	Aox1	29.5962	33.386	31.2278	6.28929	20.2042	14.3481	30.9938	28.8824	40.3053	21.1347	4.6622	4.59138	47.3544	32.5339	31.541	21.7379	13.1405	14.2576
ENSMUSG00000063646	Jakmip1	0	0.0350705	0	0	0	0	0	0	0.0166368	0	0	0	0	0	0.0513783	0	0	0
ENSMUSG00000063683	Glyat	118.379	120.194	121.898	63.3764	64.9937	58.1139	111.198	111.999	135.851	65.1311	54.0675	47.0366	96.739	117.279	108.776	91.8163	80.5228	83.0514
ENSMUSG00000063730	Hsd3b2	62.2079	65.9276	64.049	10.2131	14.3183	10.9387	73.5026	84.465	91.0411	15.3434	9.78191	12.5126	96.9406	84.4595	78.3177	23.2799	22.054	32.6672
ENSMUSG00000063856	Gpx1	2269.4	2316.35	1910.54	713.946	1843.68	1657.43	2593.16	1989.26	2824.86	1651.36	605.919	643.004	3125.21	2776.3	3187.94	3655.5	4274.05	3709.59
ENSMUSG00000064225	Paqr9	54.5617	64.5453	69.4794	79.1937	63.7025	47.5311	56.2469	58.2149	51.3534	57.1183	109.14	75.3548	68.4103	110.492	109.506	97.8959	102.594	67.674
ENSMUSG00000064254	Ethe1	173.309	156.341	157.037	27.7093	121.048	99.288	137.999	217.403	130.042	105.177	18.9435	30.4061	164.916	106.829	99.6812	185.83	150.253	168.614
ENSMUSG00000064294	Aox3	175.445	175.626	205.159	14.9131	31.4023	30.1628	182.196	128.821	190.878	32.1251	14.1916	12.1838	287.623	275.361	205.482	88.92	75.8199	72.2286
ENSMUSG00000064341	mt-Nd1	16178.3	16297.8	16629.2	16039.4	17609.1	13987.4	12480.8	18883.5	11463.2	15244.3	11776.5	11148.1	15788.9	15221.9	15013.8	15797.4	13829.9	18053.9
ENSMUSG00000064345	mt-Nd2	13459.7	12405.3	12615.8	12853.5	12517.7	11653.6	10014.8	14540.4	10409.4	12201.1	8713.89	9632.73	15642.3	16382.3	17100	13254.2	10574.7	14495.2
ENSMUSG00000064351	mt-Co1	32601.5	29769.8	30438.9	39284.4	40621.9	32582.4	19844	30538.4	18762.7	30191.2	23037.8	25733	31685.9	28850.6	25962.2	31244.7	29655.9	35811.4
ENSMUSG00000064363	mt-Nd4	6811.91	6370.84	6768.46	8124.81	5780.08	4919.11	4617.69	7434.92	4589.66	4442.04	4745.81	4964.98	7754.9	8228.18	7726.46	6992.73	7028.76	8193.46
ENSMUSG00000064367	mt-Nd5	7405.21	7250.46	6575.73	5648.96	4414.98	3899.08	4478.04	7080.82	4624.57	3799.01	4067.5	3861.61	5978.03	5205.53	4819.74	4218.03	3892.9	5751.79
ENSMUSG00000064370	mt-Cytb	12348.3	12099.9	12602.3	19086.6	10029.6	7922.12	8120	13254.1	8233.12	7277.39	10017.4	9846.23	18315.4	20687.8	18281.9	19433	20720.7	23188
ENSMUSG00000064373	Selenop	3599.09	3692.69	3324.26	4271.76	3856.63	4765.12	4375.03	3446.14	4772.55	5494.24	6042.02	5012.54	4799.09	6050.82	5908.28	6149.91	5853.06	4921.48
ENSMUSG00000066026	Dhrs3	140.967	137.184	135.704	73.8891	154.228	146.248	164.339	189.964	169.343	173.606	85.1484	89.0406	155.693	162.789	145.638	179.67	157.944	162.336
ENSMUSG00000066036	Ubr4	23.2094	20.496	21.7206	11.2218	14.6371	15.7685	23.392	29.5329	27.9385	20.9857	12.8245	11.1343	25.1282	26.0027	23.9151	21.0477	18.7565	15.9548
ENSMUSG00000066071	Cyp4a12a	879.89	937.225	823.589	4.0833	0.761999	0.353988	945.778	972.888	950.601	0.346784	0.292613	0.0917749	858.041	550.073	605.482	10.2393	3.48432	13.1844
ENSMUSG00000066072	Cyp4a10	70.4535	17.5615	11.8188	622.63	693.07	546.543	15.8075	63.0652	17.339	815.02	479.137	789.253	77.5528	225.233	150.81	706.476	522.813	432.733
ENSMUSG00000066150	Slc31a1	120.353	115.908	111.309	64.2737	91.8469	98.728	109.782	97.6968	126.39	109.077	85.3873	70.6826	116.616	124.91	130.863	136.414	149.174	112.391
ENSMUSG00000066153	Mup21	2154.62	2192.54	2360.71	137.433	15.9931	14.6542	3025.71	2867.66	3504.21	13.4402	113.058	62.0542	1362.7	1294.88	1022.58	49.191	19.0875	65.2802
ENSMUSG00000066154	Mup3	26122.7	28960.9	29429.3	6553.45	8856.63	7080.67	26756.6	28748.3	29255.7	7389.06	5353.69	4732.58	21224.6	20032	21282.7	6899.03	5237.73	9004.87
ENSMUSG00000066361	Serpina3c	127.781	139.196	138.127	46.2182	64.7156	72.8349	159.821	101.523	194.611	63.6986	65.4907	79.5503	132.139	113.692	96.9445	55.2632	103.736	68.8578
ENSMUSG00000066366	Serpina1a	3322.33	3551.83	3531.21	4801.33	3458.48	3254.21	4288.75	3454.14	4174.52	2821.48	4719.05	4841	3732.02	3687.97	3650.27	2327.88	2644.54	2928.04
ENSMUSG00000067212	H2-T23	102.31	112.879	112.347	148.191	197.652	206.507	143.031	126.072	112.683	167.071	157.941	127.104	166.087	179.564	161.398	203.027	211.368	207.667
ENSMUSG00000067225	Cyp2c54	493.228	313.844	254.363	278.909	546.986	458.443	310.52	439.42	265.133	421.836	209.782	262.603	521.419	570.069	501.483	1073.15	827.853	886.746
ENSMUSG00000067235	H2-Q10	828.791	850.436	941.304	690.148	963.218	897.05	852.787	963.018	662.968	897.798	592.275	607.586	766.359	687.501	691.529	953.752	1083.26	1078.92
ENSMUSG00000067279	Ppp1r3c	51.3259	65.8586	46.8665	29.9415	50.0277	57.1273	104.864	52.1069	95.2466	64.9325	35.9773	17.7007	146.736	93.7847	121.521	42.7476	34.9368	28.546
ENSMUSG00000067889	Sptbn2	14.6924	15.7395	16.9621	13.0772	26.7347	24.4244	19.4703	16.1777	19.7663	32.1638	19.6244	20.0391	36.8316	29.0744	29.1907	41.1149	42.9404	34.1581
ENSMUSG00000068083	Cyp2d40	113.894	109.186	114.187	236.827	122.356	138.087	161.437	108.965	140.549	157.745	299.516	212.304	131.209	130.933	118.939	68.3829	54.3511	48.12
ENSMUSG00000068086	Cyp2d9	1671.8	1587.71	1621.73	32.2139	36.6613	31.9333	1495.39	1803.2	1617.98	45.8717	28.0853	34.2032	1441.05	1369.88	1131.93	88.8765	52.486	152.575
ENSMUSG00000068246	Apol9b	116.805	119.553	122.014	42.9474	256.075	228.885	190.99	149.674	149.198	157.205	23.6107	39.2436	221.346	179.277	187.016	218.599	238.086	276.504
ENSMUSG00000068874	Selenbp1	200.972	187.187	213.366	120.74	244.235	224.484	190.505	230.332	183.504	200.401	89.2252	117.691	208.623	191.029	166.646	338.163	352.825	353.014
ENSMUSG00000068877	Selenbp2	1506.82	1877.96	1812.41	137.864	96.3279	156.134	3863.9	1269.75	3696.2	120.199	153.33	253.991	3129.98	1349.75	1505.67	135.971	424.727	322.335
ENSMUSG00000069520	Tmem19	118.17	108.77	99.3312	46.5276	63.1425	73.7879	121.443	95.0206	121.893	73.9731	49.7542	49.2945	120.614	130.015	130.8	79.3201	74.9179	72.676
ENSMUSG00000069668	Sult3a1	3.89881	0.390721	0.347776	847.523	493.747	410.032	6.39665	6.44134	0	395.736	669.779	428.502	0	0.126982	0	834.948	1099.82	576.775
ENSMUSG00000069805	Fbp1	1128.85	1134.14	1231.44	699.268	850.853	852.538	1102.5	1122.71	1102.05	1051.86	861.804	899.302	1361.9	1425.91	1267.68	1869.81	1774.69	1607.36
ENSMUSG00000069919	Hba-a1	135.361	94.1912	38.4535	344.071	171.222	140.43	129.653	53.4401	62.6261	251.008	298.786	36.2709	148.802	140.102	82.7579	25.3057	23.0592	63.3933
ENSMUSG00000069922	Ces3a	1908.64	1845.61	1813.19	476.626	490.136	400.263	2220.46	1837.82	2314.48	372.423	495.718	488.81	2349.39	1976.4	1915.56	917.378	916.795	1067.45
ENSMUSG00000070644	Etnk2	157.806	153.558	149.976	75.666	138.424	155.447	105.952	96.2729	106.335	121.989	50.8068	58.9287	127.735	85.3227	93.7788	173.897	227.593	186.644
ENSMUSG00000070704	Ugt2b36	796.067	734.581	671.545	556.411	520.235	489.146	713.212	718.107	835.556	610.523	586.632	542.095	836.128	742.012	791.07	742.215	591.929	665.079
ENSMUSG00000070811	Sult2a2	0.39241	0.203182	0.18085	138.031	253.049	262.315	1.01483	0.173256	0	653.642	113.814	226.178	0	0	0	144.581	179.906	32.7514
ENSMUSG00000071005	Ccl19	0	0	0	0	0	0	0.433671	0.148077	0	0	0.136238	0	0	0.507928	0	0.163451	0	0
ENSMUSG00000071177	Serpina1d	3145.97	3184.61	3050.21	4501.38	4063.5	4215.54	3691.33	3241.71	3926.56	3908.23	4997.74	5564.39	3382.89	3111.26	2961.57	3291.19	3696.14	3572.33
ENSMUSG00000071178	Serpina1b	5190.07	5037.23	4832.45	8378.82	5985.38	5839.93	6087.35	5082.04	6441.28	4942.84	8896.72	8881.81	5488.05	5129.97	5013.28	4572.1	5088.43	5044.11
ENSMUSG00000071650	Ganab	98.1248	97.7769	109.046	74.1307	73.6556	82.1024	107.246	88.6015	109.713	87.3688	80.9111	55.5697	128.429	120.2	121.054	112.169	117.571	96.7697
ENSMUSG00000071866	Ppia	171.622	197.596	192.381	103.086	127.106	120.385	152.484	178.448	164.954	114.965	89.6997	80.8834	154.651	130.262	140.631	144.944	162.194	168.037
ENSMUSG00000072115	Ang	243.966	257.276	161.547	148.424	359.9	309.461	295.914	200.691	188.597	199.38	96.3026	141.929	375.898	575.563	592.583	597.501	508.79	558.847
ENSMUSG00000072849	Serpina1e	8925.03	10916.4	9965.03	6292.6	1062.29	1542.7	14315.8	8178.62	15144.6	1755.48	9264.93	10368.5	10803.5	7848.19	9792.16	799.353	862.594	2066.04
ENSMUSG00000073411	H2-D1	394.56	382.787	361.603	337.86	469.06	456.818	539.472	453.197	389.871	411.868	286.845	283.515	433.029	410.605	438.853	428.268	496.763	488.783
ENSMUSG00000073418	C4b	410.175	439.433	435.372	400.188	430.556	576.892	929.804	389.183	587.679	552.001	590.674	541.568	766.495	805.766	787.922	551.868	586.088	455.747
ENSMUSG00000073424	Cyp4f15	167.241	128.192	138.179	86.106	154.525	149.906	141.423	178.397	141.279	149.125	66.3056	108.12	167.649	148.464	129.26	229.024	201.083	235.87
ENSMUSG00000073481	Marc2	133.764	138.906	124.185	87.2758	135.492	117.639	129.282	150.267	133.815	117.538	73.9285	86.1083	139.411	144.178	129.809	169.481	171.702	177.481
ENSMUSG00000073830	Mup14	555.356	748.866	678.969	11.4875	7.30034	3.10188	990.949	334.055	1487.04	8.5085	5.64095	2.97551	1302.43	794.074	1023.99	69.5229	41.6952	54.1606
ENSMUSG00000073834	Mup11	309.41	396.838	425.838	3.46789	1.32718	1.08802	749.52	180.518	1608.35	2.39822	2.47329	0.3526	1473.84	1261.32	1549.47	92.5264	48.0251	78.8589
ENSMUSG00000073842	Mup7	4325.32	5229.87	4805.67	47.4912	10.6005	6.99547	5769.83	2242.28	8399.43	17.2102	14.5218	5.16427	7093.25	4710.81	5961.22	168.874	61.2708	127.483
ENSMUSG00000073888	Ccl27a	4.22034	3.16697	5.8069	3.77739	5.33145	3.86453	3.42722	5.94114	3.66574	4.94689	2.88214	4.48859	2.81773	4.38459	3.64983	4.82906	5.6028	6.07216
ENSMUSG00000073988	Ttpa	195.698	183.319	165.168	322.187	202.828	259.603	213.796	193.273	245.349	318.538	489.743	316.786	191.293	244.806	283.972	358.871	284.172	236.968
ENSMUSG00000074063	Osgin1	44.3667	73.5897	74.9231	116.746	334.465	265.709	170.748	73.8416	247.065	273.269	110.741	62.012	468.391	481.6	641.41	303.721	215.739	223.265
ENSMUSG00000074115	Saa1	35.7896	52.0694	42.02	46.8946	10.278	17.8431	1715.39	38.3386	50.2662	7.96525	46.8564	22.6943	236.502	626.202	798.836	16.3558	25.4887	40.4634
ENSMUSG00000074129	Rpl13a	360.856	410.936	373.629	323.967	329.652	289.514	337.042	380.715	364.88	256.529	267.526	255.978	290.848	328.787	320.104	286.91	328.465	321.924
ENSMUSG00000074207	Adh1	1788.73	1857.19	1746.33	1597.03	1755.47	1576.11	1217.61	1646.95	1367.73	1458.47	1690.1	1224.03	1246.03	1602.87	1418.95	2305.53	2162.43	2182.28
ENSMUSG00000074254	Cyp2a4	5.77201	0.086627	1.00237	1945.34	1981.34	2276.52	6.05742	12.6314	0.904074	2748.64	1509.64	1656.8	0.154148	0.253379	1.09987	710.109	1713.12	1153.84
ENSMUSG00000074264	Amy1	187.114	175.811	162.632	236.127	185.342	210.377	185.451	176.368	218.535	226.145	280.865	282.203	142.857	125.918	114.956	169.676	158.798	144.336
ENSMUSG00000074336	Apoc4	629.001	638.194	644.271	610.532	666.983	534.48	572.313	761.086	617.657	494.334	458.552	538.349	560.213	636.866	533.059	617.567	671.929	707.224
ENSMUSG00000074639	Rdh16f2	123.666	85.5739	85.067	476.589	535.821	524.679	144.155	150.913	109.645	518	584.241	502.456	133.849	156.538	108.685	557.774	581.851	503.651
ENSMUSG00000074768	Bhmt	1245.24	1171.7	1324.5	1050.97	1251.66	1082.13	1583.57	1371.23	1208.74	781.855	734.597	591.367	1266.17	1042.25	645.408	846.58	1061.5	812.722
ENSMUSG00000074794	Arrdc3	7.8889	30.6353	22.2209	32.0648	130.381	142.085	29.9226	20.6527	23.0246	183.437	22.5454	24.5124	31.5113	85.8117	30.9296	174.776	91.6664	89.611
ENSMUSG00000074882	Cyp2c68	116.631	148.025	124.682	217.308	293.748	299.877	86.4376	138.51	101.747	290.12	236.099	211.9	72.1833	74.5024	81.284	419.217	416.307	430.46
ENSMUSG00000075010	AW112010	163.471	147.187	122.675	99.8623	198.176	169.552	199.999	165.109	130.585	152.347	84.6219	75.6135	189.769	234.062	236.844	332.952	409.684	373.977
ENSMUSG00000075463	4930594M22Rik	0.703165	1.04024	0.524681	3.77618	0.510059	0.479539	0.837079	0.975732	1.34882	0.741515	5.16869	1.30541	1.11063	1.69036	1.65942	0.783299	0.607369	0.764852
ENSMUSG00000075551	Cyp3a41a	0.846919	0.292345	0.0650532	164.808	170.759	201.319	0.608403	0.436252	0.41605	361.855	259.688	241.216	0.19508	0.356289	0.0713809	52.5572	93.5181	22.9419
ENSMUSG00000075705	Msrb1	590.335	624.731	561.179	451.933	548.681	522.146	658.436	546.086	648.474	521.661	492.941	452.597	676.27	678.413	685.312	652.348	705.838	664.035
ENSMUSG00000076441	Ass1	2647.88	2754.26	2556.73	1224.52	2464.62	2054.61	2275.48	2587.97	2036.09	1992.61	733.321	1174.1	2405.03	1493.88	1563.71	3544.56	4050.13	4635.49
ENSMUSG00000078515	Ddi2	45.9007	41.7647	43.6552	23.8653	33.8215	38.6812	57.2274	41.7281	68.7379	44.7372	30.0581	29.1431	59.9032	53.2124	54.8127	58.8773	49.5941	39.2163
ENSMUSG00000078597	Cyp4a12b	127.844	151.501	99.2063	0.652001	0.154118	0	133.442	149.717	132.227	0.175347	0.147956	0	154.817	51.9132	55.0113	0.887548	0.495507	1.06664
ENSMUSG00000078650	G6pc	1014.64	587.512	723.119	266.672	186.646	75.4972	636.935	770.136	651.022	121.777	219.404	254.967	638.7	567.523	458.921	143.767	98.813	174.875
ENSMUSG00000078672	Mup20	6550.28	8527.11	9089.12	72.4961	97.8466	96.7433	12379.4	5835.46	19967.6	49.3266	15.2739	14.3715	14641.1	10311.8	11466.5	429.717	124.755	299.781
ENSMUSG00000078674	Mup18	66.9097	122.713	136.459	228.914	29.2379	11.7212	133.417	12.7002	363.1	129.9	85.6039	17.6867	734.159	271.485	418.998	379.422	523.328	240.49
ENSMUSG00000078675	Mup16	81.2379	152.298	150.277	19.5569	13.5128	8.49572	234.845	30.1786	607.292	24.6795	8.76213	3.21212	755.077	380.412	573.304	75.9073	81.4279	66.2032
ENSMUSG00000078683	Mup1	60.3947	66.8195	56.0066	2.71101	4.81586	4.3301	130.711	44.6584	167.914	6.00946	0.820265	1.26295	236.535	137.339	164.311	19.1454	14.9008	16.692
ENSMUSG00000078686	Mup9	212.893	335.968	316.206	57.3815	10.9987	6.78174	309.439	53.9567	795.789	27.4554	23.8758	6.45039	1083.52	573.553	724.139	168.844	183.056	133.865
ENSMUSG00000078798	Sult2a1	0.570148	0	0	160.747	339.198	339.582	1.47448	0	0	763.742	135.952	378.092	0	0.143913	0	145.324	167.54	14.5262
ENSMUSG00000078812	Eif5a	367.965	376.172	351.176	251.443	283.809	279.174	359.489	340.968	350.709	265.424	250.995	218.071	374.871	337.86	356.384	339.822	378.716	345.898
ENSMUSG00000078964	Ces1b	351.181	339.138	365.865	495.535	551.163	449.821	355.955	424.238	360.164	449.107	369.45	427.185	294.373	332.447	319.695	615.913	570.677	642.749
ENSMUSG00000079012	Serpina3m	949.038	1010.46	994.821	423.391	568.879	765.731	1150.87	725.709	1248.03	682.417	599.729	722.762	950.854	990.904	896.382	741.617	941.659	641.624
ENSMUSG00000079015	Serpina1c	8239.67	8722.94	8407.16	7573.07	5529.18	5068.2	9924.53	8864.35	9429.47	4100.61	7050.98	7427.4	7812.89	8205.63	7385.29	3974.08	4882.3	5827.26
ENSMUSG00000079057	Cyp4v3	421.579	439.772	421.912	75.0767	144.201	142.807	517.451	381.844	566.986	180.422	94.7923	82.012	430.675	283.29	322.935	261.653	218.843	202.966
ENSMUSG00000079557	March2	17.3583	18.8793	17.3629	9.85131	11.4482	10.804	19.8958	17.0406	20.7465	11.7179	11.2465	7.48713	24.5707	22.5682	24.299	19.9441	19.8988	17.3161
ENSMUSG00000083012	Fam220a	0.0650796	0.0673938	0.0599864	0.0291245	0	0.0548254	0.0561016	0.0287338	0.127882	0.0313306	0	0	0.0599619	0	0.0329106	0	0.0295121	0.0571756
ENSMUSG00000085423	4930594M22Rik	0	0	0.260719	1.01267	0	0.238288	0.243835	0.249772	0.833718	0.272345	0.229802	0.432449	0	0.571172	0	0	0	0
ENSMUSG00000086503	Xist	0.243042	0	0.00746738	94.8228	115.654	84.6017	1.02662	1.36638	0.0159193	99.3219	82.8591	91.5076	0.022393	0.0327184	0.0163875	120.849	125.578	155.937
ENSMUSG00000086915	Gm16364	0	0	0.285532	0	0.0873846	0.173977	0	0.0911809	0.101452	0	0	0.157869	0	0	0	0	0.0936505	0
ENSMUSG00000087014	Gm16364	0	0	0	0	0	0	0	0	0	0	0	0	0	0	0	0.10793	0	0
ENSMUSG00000087579	Hectd2os	80.0602	41.4914	30.4613	63.1174	31.7726	27.1014	25.9675	74.1501	17.0608	20.1688	88.0911	46.5573	26.306	29.7495	22.4061	35.9536	20.2249	23.0923
ENSMUSG00000089678	Agxt2	141.529	120.399	111.103	57.4785	97.2249	98.6031	137.805	154.627	116.306	87.0429	54.9352	60.1522	121.977	116.459	100.213	127.608	127.36	133.38
ENSMUSG00000089943	Ugt1a5	9.89931	10.388	12.5311	75.8443	54.5096	88.677	3.47035	13.1704	3.76075	141.701	110.344	67.1478	3.58753	2.4654	3.27063	28.5611	41.4194	28.2363
ENSMUSG00000089960	Ugt1a1	126.822	90.3752	99.1213	98.357	142.843	190.714	123.077	91.1494	107.839	228.798	169.529	110.64	131.425	105.143	129.656	347.908	291.171	218.876
ENSMUSG00000090053	Pakap	0.0402068	0	0	0	0	0.0677433	0	0	0.0790065	0.116138	0	0	0	0	0.121995	0	0.0364657	0.105971
ENSMUSG00000090150	Acad11	68.4352	60.8961	62.9974	37.0145	57.3874	65.4776	68.767	53.6828	78.8571	82.7795	55.6233	46.1777	90.5747	87.8979	84.4329	101.186	93.1282	66.9548
ENSMUSG00000090175	Ugt1a9	102.834	95.0782	96.7439	17.0534	37.8102	43.1196	93.7407	84.0643	110.949	58.9344	23.9472	18.0158	114.993	97.8607	101.991	154.589	116.446	108.017
ENSMUSG00000090231	Cfb	1033.36	1042.39	1050.68	916.979	865.966	962.367	1367.59	923.265	1150.18	1028.31	1131.68	1107.66	1192.41	1330.32	1547.53	1184.16	1171.24	1092.02
ENSMUSG00000090298	Sult3a2	1.25065	0	0	404.098	161.933	130.514	1.48241	0.690229	0	137.577	396.521	211.762	0	0	0	114.284	194.954	42.0274

## Sheet: Table S6
Table S6. Antibodies
Flow cytometry
Antigen	Name	Company
GFRA1	Goat anti-rat GFR alfa-1/GDNF R alfa-1	R&D (AF560)
EPCAM	Rat anti-mouse CD326 (EpCAM)	BioLegend (118202)
ITGA6	Allophycocyanin(APC)-conjugated anti-human/mouse CD49f (Integrin alpha 6)	eBioscience (17-0495-82)
ITGB1	Biotin-conjugated anti-rat CD29	BD (555004)
CD9	APC-conjugated rat anti-CD9	eBioscience (17-0091-82)
KIT	APC-conjugated rat anti-CD117 (c-Kit)	eBioscience (17-1172-83)
CDH1	Alexa Fluor 647-conjugated rat anti-CD324 (E-cadherin)	eBioscience (51-3243-82)
Secondary reagents
APC-conjugated anti-rat Ig		BD (551019)
APC-conjugated streptavidine		Biolegend (405207)
Immunofluorescence
Antigen		Name
SYCP3	Rabbit anti-SYCP3	Novus Bio NB300-231
REC8	Rabbit anti-REC8	Abcam (ab192241)
SYCP1	Rabbit anti-SYCP1	Abcam (ab15090)
GATA4	Alexa Fluor 647-conjugated mouse anti-GATA4 (G-4)	Santa cruz (sc-25310)
Phospho-H2AX	Rabbit anti-phospho-Histone H2A.X (Ser139)	Cell Signaling (2577)
Secondary reagents
Alexa Fluor 647-conjugated donkey anti-rabbit IgG (H+L)		Molecular Probes (A31573)
Alexa Fluor 555 donkey anti-rabbit IgG (H+L)		Molecular Probes (A31572)
Alexa Fluor 568-conjugated Lectin PNA		Invitrogen (L32458)

## Sheet: Table S7
Table S7. PCR primers
COBRA	Forward	Reverse
H19	GGAATATTTGTGTTTTTGGAGGG	TTAAACCCCAACCTCTACTTTTATAAC
Igf2r	TTAGTGGGGTATTTTTATTTGTATGG	AAATATCCTAAAAATACAAACTACACAA
Bisulfite-seq	Forward	Reverse
H19 1 st	TTTGGGTAGTTTTTTTAGTT	TCCTAATCTCTAATCTCAAC
H19 2 nd	TTTGGGTAGTTTTTTTAGTT	AACCCCAACCTCTACTTTTA
Igf2r 1 st	TAGAGGATTTTAGTATAATTTTAA	CACTTTTAAACTTACCTCTCTTAC
Igf2r 2 nd	GAGGTTAAGGGTGAAAAGTTGTAT	CACTTTTAAACTTACCTCTCTTAC
qPCR	Forward	Reverse
Hprt	GCTGGTGAAAAGGACCTCT	CACAGGACTAGAACACCTGC
Trp53	AGCAGGGTGTCACGCTTCTC	GGATATCTTCTGGAGGAAGT
Rad51	CATGGCTATGCAAATGCAGC	AGCCTCCACTGTATGGTAAC
Pten	GGATTCGACTTAGACTTGACC	GGCGGTGTCATAATGTCTCT
